# Supplementary material for: Differential transcript usage in the Parkinson’s disease brain
Source: PLoS Genet. 2020 Nov 2;16(11):e1009182. doi: 10.1371/journal.pgen.1009182 (PMC7660910; doi:10.1371/journal.pgen.1009182)
Supplement: S1 File — A: Cohort demographic and experimental information. B: DTU events. Table of identified DTU events, grouped by cohort (replication, discovery) and tool (DRIMSeq, DEXSeq). Gene-level and transcript-level p-values as reported by stageR (after FWER correction). Effect size corresponds to the coefficient of the condition variable (Control, PD) in the analysis model. (XLSX) [file pgen.1009182.s006.xlsx]

## Sheet: A
A Cohort demographic and experimental information.
Sample	Diagnosis	Cohort	Sex	Age (years)	Age of onset (years)	Disease duration (years)	PMI (hours)	RIN	Family history of PD	Drugs used during the last year of life	Library size (Num reads)
PD-1	Parkinson's disease	Park West	M	86	78.22	7.78	30	3.1	no	Levodopa/Carbidopa, Pramipexole, Bumetanide, Folic acid, Mirtazapine	36014343
PD-2	Parkinson's disease	Park West	M	88	76.88	11.12	30	5.1	no	Levodopa/Carbidopa, Ropinirole, Rivastigmine, Warfarin, Lactulose, Methenamine	33345036
PD-3	Parkinson's disease	Park West	M	82	69.86	12.14	46	7.2	no	Levodopa/Carbidopa, Pramipexole, Folic acid, Solifenacin, Furosemide, Rivastigmine, Bicalutamide	37881202
PD-4	Parkinson's disease	Park West	F	81	67.63	13.37	15	5.4	no	Levodopa/Carbidopa/Entacapone, Lamotrigine, Salmeterolxinafoat, Allopurinol, Alimemazine, Glimepiride, Travoprost, Dorzolamide/Timolol	37881202
PD-5	Parkinson's disease	Park West	M	69	62.6	6.4	57	4.5	no	Levodopa/Carbidopa/Entacapone, Pramipexole, Rasagiline, Irbesartan/Hydrochlortiazide	33977239
PD-6	Parkinson's disease	Park West	M	72	63.1	8.9	48	5.6	no	Levodopa/Carbidopa/Entacapone, Rasagiline, Lactulose, Pregabalin, Ibuprofen, Quetiapine, Memantine, Enanton, Sertraline	33279609
PD-7	Parkinson's disease	Park West	F	78	66.19	11.81	24	6.2	no	Levodopa/Carbidopa, Rasagiline, Ropinirole, Rotigotine, Pramipexole, Acetylsalicyclic acid, Pravastatin, Ramipril, Metformin, Ezetimibe	33747670
PD-8	Parkinson's disease	Park West	M	82	71.94	10.06	84	6.1	no	Levodopa/Carbidopa, Pramipexole,Rasagiline, Acetylsalicyclic acid, Irbesartan, Metoprolol, Atorvastatin, Clopidogrel, Isosorbide mononitrate, Ramipril, Zopiclone, Diazepam	37739955
PD-9	Parkinson's disease	Park West	M	95	86.56	8.44	48	5.9	Sibling with possible PD	Levodopa/Carbidopa, Donepezil hydrochloride, Atorvastatin, Metothrexate, Esomeprazole, Folic acid, Paracetamol, Prednisolone, Zopiclone	35419756
PD-10	Parkinson's disease	Park West	F	90	80.18	9.82	24	6.6	no	Levodopa/Carbidopa, Trihexylphenidyl, Zolpidem	38165909
PD-11	Parkinson's disease	Park West	F	80	64.61	15.39	48	4.1	no	Levodopa/Carbidopa, Pramipexole, Selegiline, Rasagiline, Kliogest, Levothyroxine	32017551
PD-12	Parkinson's disease	Park West	F	72	62.43	9.57	72	5.9	no	Levodopa/Carbidopa/Entacapone, Pramipexole, Selegiline, Rotigotine, Rasagiline, Sertraline	31578540
PD-13	Parkinson's disease	Park West	M	74	61.61	12.39	24	5.3	Father with PD	Pramipexole, Paroxetine	36333212
PD-14	Parkinson's disease	Park West	F	69	57.49	11.51	30	3	no	Levodopa/Carbidopa, Paracetamol, Solifenacin	28329379
PD-15	Parkinson's disease	Park West	F	86	75.66	10.34	60	6.9	Sibling with possible PD	Levodopa/Carbidopa, Pramipexole, Melatonine, Vitamin D, Magnesium, Paracetamol, Estriol, Tramadol hydrochloride, Sodium picosulfate, Vitamin B12, Salmeterol, Ibuprofen	36533593
PD-16	Parkinson's disease	Park West	M	85	73.62	11.38	33	5.8	no	Levodopa/Carbidopa, Vitamin B12, Warfarin, Escitalopram, Simvastatin, Pantoprazole, Vitamin D	30974871
PD-17	Parkinson's disease	Park West	F	83	68.73	14.27	33	4.2	no	Levodopa/Carbidopa, vitamin C, Omeprazole, Timolol, Paracetamol	32053116
PD-36	Parkinson's disease	Netherlands Brain Bank	M	86	60	26	5.5	6.4	no	Levodopa/Carbidopa, Diclofenac, Psyllium seed, Paracetamol, Pergolide, Paroxetine, Magnesium oxide, Oxazepam, Nitrazepam, Temazepam, Terminafine	37881202
PD-37	Parkinson's disease	Netherlands Brain Bank	M	84	74	10	5	8.7	no	Levodopa/Benserazide, Furosemide, Fentanyl transdermal, Enalapril, Temazepam, Pergolide, Oxazepam, Spironolactone, Fenprocoumar, Allopurinol	37881202
PD-38	Parkinson's disease	Netherlands Brain Bank	F	84	67	17	7.5	7.2	no	Levodopa/Benserazide, Risidronine acid, Calcium carbonate/Cholecalciferol, Quetiapine, Temazepam, Cetirizine, Paracetamol	37881202
PD-39	Parkinson's disease	Netherlands Brain Bank	F	80	56	24	7	6.8	no	Levodopa/Benserazide, Tolterodine, Pantoprazol, Paracetamol, Levothyroxine, Dilthiazem, Diclophenac, Domperidon, Pramipexol, Levodopa/Carbidopa/entacapon, Nandoparine, Lorazepam , Flucloxalacinne, Oxybutinine	37881202
PD-40	Parkinson's disease	Netherlands Brain Bank	M	81	71	10	4.5	7.2	no	Levodopa/Benserazide, Tramadol, Pramipexol, Selegiline, Clonazepam, Pantoprazol, Alendronic acid, Calcium carbonate, Paracetamol, Ibuprofen	47132273
PD-41	Parkinson's disease	Netherlands Brain Bank	F	77	62	15	7.3	8.1	no	Levodopa/Carbidopa/Entacapon, Domperidon, Pramipexol, Clozapine, Lisinopril, Rivastigmine plaster, Acenocoumarol, Pantoprazol, Temazepam	43188684
PD-42	Parkinson's disease	Netherlands Brain Bank	M	84	78	6	5	8.7	Cousin with possible PD	Levodopa/Benserazide, Temazepam, Tamsulosine, Budesonide, Formoterol, Formoterol/Beclometason, Salbutamol	50605890
PD-43	Parkinson's disease	Netherlands Brain Bank	M	75	50	25	6	8.9	no	Levodopa/Carbidopa, Fesoterodine, Oxazepam, Loperamide, Zolpidem, Clonazepam, Ferrous fumarate, Fentanyl	47280857
PD-44	Parkinson's disease	Netherlands Brain Bank	F	88	67	21	6.5	5.9	no	Levodopa, Carbidopa, Amantadine, Nitrofurantoin, Isosorbide mononitrate, Fosfomycine, Carbasalate Calcium, Pergolide Mesylate, Lactulose, Lisinopril, Paracetamol, Pantoprazole, Macrogol, Bumetanide, Tramadol, Folic acid	38381157
PD-45	Parkinson's disease	Netherlands Brain Bank	M	75	67	8	8.5	6.1	no	Levodopa/Carbidopa/Entacapon, Enalapril, Naproxen	35728614
Ctr-1	Control	Park West	M	79			48	3.4	no		31927392
Ctr-3	Control	Park West	F	86			72	4.1	no		33702605
Ctr-4	Control	Park West	M	87			36	5.9	no		46105515
Ctr-5	Control	Park West	F	66			43	5.1	no		38572603
Ctr-6	Control	Park West	M	63			24	6.5	no		48856440
Ctr-7	Control	Park West	M	87			48	6	no		30917123
Ctr-8	Control	Park West	F	63			48	6.1	no		46067968
Ctr-9	Control	Park West	M	66			80	3.6	no		36014343
Ctr-10	Control	Park West	F	85			72	5.9	no		34033979
Ctr-11	Control	Park West	F	88			48	5.6	no		28302544
Ctr-14	Control	Park West	M	65			48	4.9	no		34941799
Ctr-23	Control	Netherlands Brain Bank	F	85			7	6.6	no		41529169
Ctr-24	Control	Netherlands Brain Bank	F	84			6	6.4	no		38454678
Ctr-25	Control	Netherlands Brain Bank	F	76			7	7.4	no		44937253
Ctr-26	Control	Netherlands Brain Bank	F	89			5.7	5.4	no		35865124
Ctr-27	Control	Netherlands Brain Bank	M	102			5	6.7	no		30969080
Ctr-28	Control	Netherlands Brain Bank	F	91			4	3.2	no		30856329
Ctr-29	Control	Netherlands Brain Bank	M	96			4	5.9	no		33702605
Ctr-30	Control	Netherlands Brain Bank	M	95			7	7.1	no		41518027
Ctr-31	Control	Netherlands Brain Bank	F	78			7	9.1	no		53728161
Ctr-32	Control	Netherlands Brain Bank	M	93			7.7	8	no		47645800
Ctr-33	Control	Netherlands Brain Bank	M	73			8	3.7	no		30072285

## Sheet: B
B DTU events
Cohort	Tool	Transcript ID	gene p-val (StageR)	transcript p-val (stageR)	nominal p-val	Ensembl gene ID	Gene symbol	Ensembl biotype	effect size (variable coefficient)
discovery	DRIMSeq	ENST00000428549	0.00715723	0.0314952	0.000439329	ENSG00000141338	ABCA8	retained_intron	1.05762
discovery	DRIMSeq	ENST00000280560	0.0110404	0.00022195	2.322e-06	ENSG00000150967	ABCB9	protein_coding	-2.67827
discovery	DRIMSeq	ENST00000442687	0.0495117	0	0.00204737	ENSG00000239642	AC034228.7	transcribed_unprocessed_pseudogene	-1.57139
discovery	DRIMSeq	ENST00000446743	0.0495117	0	0.00204737	ENSG00000239642	AC034228.7	processed_transcript	1.57139
discovery	DRIMSeq	ENST00000430844	0.0440606	0.00822658	0.000344259	ENSG00000228010	AC073343.13	antisense	-1.01556
discovery	DRIMSeq	ENST00000497320	0.0199445	0.00655383	0.000274259	ENSG00000242474	AC093627.9	lincRNA	-1.17306
discovery	DRIMSeq	ENST00000452171	0.015402	0.0336502	0.000704082	ENSG00000060971	ACAA1	protein_coding	-1.26432
discovery	DRIMSeq	ENST00000350303	0.0388816	0.0057169	7.97453e-05	ENSG00000072778	ACADVL	protein_coding	-1.3505
discovery	DRIMSeq	ENST00000379923	0.0240217	0.00234761	9.82406e-05	ENSG00000122729	ACO1	protein_coding	-1.37847
discovery	DRIMSeq	ENST00000217455	0.0348237	0	0.00103234	ENSG00000101473	ACOT8	protein_coding	-0.93263
discovery	DRIMSeq	ENST00000484975	0.0348237	0	0.00103234	ENSG00000101473	ACOT8	retained_intron	0.93263
discovery	DRIMSeq	ENST00000160382	0.0370298	0.00489933	0.000102512	ENSG00000077080	ACTL6B	protein_coding	-0.891809
discovery	DRIMSeq	ENST00000271836	0.0420729	0.00792994	0.000165923	ENSG00000143537	ADAM15	protein_coding	-1.53113
discovery	DRIMSeq	ENST00000381312	0.0488893	0.029391	0.000614966	ENSG00000185736	ADARB2	protein_coding	-0.871747
discovery	DRIMSeq	ENST00000373443	0.0151134	0.00056816	7.9253e-06	ENSG00000142920	ADC	protein_coding	-1.81587
discovery	DRIMSeq	ENST00000285518	0.0496424	0	0.00206298	ENSG00000155189	AGPAT5	protein_coding	-0.879066
discovery	DRIMSeq	ENST00000530716	0.0496424	0	0.00206298	ENSG00000155189	AGPAT5	processed_transcript	0.879066
discovery	DRIMSeq	ENST00000475985	0.011415	0.00284396	5.95058e-05	ENSG00000117448	AKR1A1	processed_transcript	1.51969
discovery	DRIMSeq	ENST00000407796	0.0154087	0	0.000241952	ENSG00000142208	AKT1	protein_coding	-1.1873
discovery	DRIMSeq	ENST00000555380	0.0154087	0	0.000241952	ENSG00000142208	AKT1	protein_coding	1.1873
discovery	DRIMSeq	ENST00000344175	0.00610006	3.32481e-05	4.63779e-07	ENSG00000204673	AKT1S1	protein_coding	-1.82423
discovery	DRIMSeq	ENST00000394458	0.0232151	0	0.000497415	ENSG00000160117	ANKLE1	protein_coding	1.46855
discovery	DRIMSeq	ENST00000404085	0.0232151	0	0.000497415	ENSG00000160117	ANKLE1	protein_coding	-1.46855
discovery	DRIMSeq	ENST00000307518	0.0277435	0.019051	0.000797232	ENSG00000165887	ANKRD2	protein_coding	3.68483
discovery	DRIMSeq	ENST00000265748	0.00200167	0.000278255	1.16442e-05	ENSG00000011426	ANLN	protein_coding	-1.48662
discovery	DRIMSeq	ENST00000441696	0.00200167	0.0363081	0.00151939	ENSG00000011426	ANLN	nonsense_mediated_decay	1.54102
discovery	DRIMSeq	ENST00000597643	0.0151134	0	0.000228156	ENSG00000074855	ANO8	nonsense_mediated_decay	1.21956
discovery	DRIMSeq	ENST00000159087	0.0151134	0	0.000228156	ENSG00000074855	ANO8	protein_coding	-1.21956
discovery	DRIMSeq	ENST00000394295	0.0215993	0.0082736	0.000173113	ENSG00000196975	ANXA4	protein_coding	-0.807239
discovery	DRIMSeq	ENST00000336418	0.0456265	0	0.00173657	ENSG00000157823	AP3S2	protein_coding	3.05221
discovery	DRIMSeq	ENST00000560940	0.0456265	0	0.00173657	ENSG00000157823	AP3S2	protein_coding	-3.05221
discovery	DRIMSeq	ENST00000527830	0.0440348	0.00694589	0.000290666	ENSG00000149089	APIP	processed_transcript	-2.87563
discovery	DRIMSeq	ENST00000447138	0.0140365	0	0.000198691	ENSG00000101474	APMAP	protein_coding	-1.30204
discovery	DRIMSeq	ENST00000217456	0.0140365	0	0.000198691	ENSG00000101474	APMAP	protein_coding	1.30204
discovery	DRIMSeq	ENST00000426324	0.0302169	0.00601168	0.000251572	ENSG00000198931	APRT	protein_coding	-1.12163
discovery	DRIMSeq	ENST00000426335	0.0154087	0	0.000241198	ENSG00000149182	ARFGAP2	protein_coding	1.00129
discovery	DRIMSeq	ENST00000524782	0.0154087	0	0.000241198	ENSG00000149182	ARFGAP2	protein_coding	-1.00129
discovery	DRIMSeq	ENST00000582520	0.0232151	0.0115668	0.000161345	ENSG00000141522	ARHGDIA	processed_transcript	2.03321
discovery	DRIMSeq	ENST00000452522	0.0337902	0.00968162	0.000405148	ENSG00000074964	ARHGEF10L	protein_coding	-1.03852
discovery	DRIMSeq	ENST00000541725	0.03966	0.0221211	0.000308568	ENSG00000105676	ARMC6	protein_coding	1.94904
discovery	DRIMSeq	ENST00000494015	0.0388082	0.00508466	0.000212778	ENSG00000114098	ARMC8	retained_intron	1.77391
discovery	DRIMSeq	ENST00000374007	0.024006	0	0.000542215	ENSG00000204147	ASAH2B	protein_coding	-0.934749
discovery	DRIMSeq	ENST00000185907	0.024006	0	0.000542215	ENSG00000204147	ASAH2B	protein_coding	0.934749
discovery	DRIMSeq	ENST00000380920	0.0471741	0.0105085	0.000439749	ENSG00000141505	ASGR1	protein_coding	-1.57757
discovery	DRIMSeq	ENST00000554151	0.0130174	0.0023241	4.86285e-05	ENSG00000066739	ATG2B	processed_transcript	0.981471
discovery	DRIMSeq	ENST00000359933	0.0130174	0.0100159	0.000209568	ENSG00000066739	ATG2B	protein_coding	-0.750444
discovery	DRIMSeq	ENST00000557311	0.00653559	0.000293389	4.0925e-06	ENSG00000066427	ATXN3	protein_coding	-1.57907
discovery	DRIMSeq	ENST00000377526	0.0141822	0.000726412	3.03983e-05	ENSG00000115307	AUP1	protein_coding	-1.10434
discovery	DRIMSeq	ENST00000570947	0.000525963	1.84336e-05	3.85696e-07	ENSG00000175711	B3GNTL1	processed_transcript	4.7809
discovery	DRIMSeq	ENST00000261499	0.00948128	0.00407753	5.68777e-05	ENSG00000108641	B9D1	protein_coding	-1.00571
discovery	DRIMSeq	ENST00000369541	0.0456265	0	0.00172776	ENSG00000116752	BCAS2	protein_coding	-0.943383
discovery	DRIMSeq	ENST00000485021	0.0456265	0	0.00172776	ENSG00000116752	BCAS2	processed_transcript	0.943383
discovery	DRIMSeq	ENST00000264381	0.0140365	0	0.000197697	ENSG00000114200	BCHE	protein_coding	-1.81403
discovery	DRIMSeq	ENST00000540653	0.0140365	0	0.000197697	ENSG00000114200	BCHE	protein_coding	1.81403
discovery	DRIMSeq	ENST00000409400	0.00784811	0.000974681	1.35959e-05	ENSG00000136717	BIN1	protein_coding	-1.27467
discovery	DRIMSeq	ENST00000423798	0.0391529	0.0117334	0.000245505	ENSG00000137274	BPHL	protein_coding	1.73264
discovery	DRIMSeq	ENST00000583624	0.0186052	0.012938	0.00027071	ENSG00000005379	BZRAP1	retained_intron	0.766583
discovery	DRIMSeq	ENST00000533472	0.0212969	0.00195945	8.19973e-05	ENSG00000182993	C12orf60	processed_transcript	1.01254
discovery	DRIMSeq	ENST00000342683	0.017055	0.0028686	0.000120043	ENSG00000189227	C15orf61	protein_coding	1.16583
discovery	DRIMSeq	ENST00000338401	0.00179752	6.21709e-05	2.60168e-06	ENSG00000130731	C16orf13	protein_coding	1.22473
discovery	DRIMSeq	ENST00000397666	0.00179752	0.0299636	0.00125389	ENSG00000130731	C16orf13	protein_coding	-0.801046
discovery	DRIMSeq	ENST00000459925	0.0470082	0	0.00184353	ENSG00000159761	C16orf86	retained_intron	1.59243
discovery	DRIMSeq	ENST00000403458	0.0470082	0	0.00184353	ENSG00000159761	C16orf86	protein_coding	-1.59243
discovery	DRIMSeq	ENST00000565112	0.0372295	0.00753034	0.000315123	ENSG00000155330	C16orf87	protein_coding	1.05675
discovery	DRIMSeq	ENST00000588730	0.0286343	0.00172395	3.60711e-05	ENSG00000152242	C18orf25	protein_coding	-1.67185
discovery	DRIMSeq	ENST00000294360	0.000817368	1.4975e-06	2.08887e-08	ENSG00000162384	C1orf123	protein_coding	-1.03648
discovery	DRIMSeq	ENST00000493514	0.00103113	1.09881e-05	2.2991e-07	ENSG00000162642	C1orf52	processed_transcript	-3.69639
discovery	DRIMSeq	ENST00000243189	0.0162533	0.0456796	0.000637186	ENSG00000117616	C1orf63	protein_coding	1.13049
discovery	DRIMSeq	ENST00000419612	0.0114729	0.00116032	2.4278e-05	ENSG00000197183	C20orf112	protein_coding	1.0575
discovery	DRIMSeq	ENST00000436325	0.0486374	0.036297	0.00151893	ENSG00000188315	C3orf62	protein_coding	1.1134
discovery	DRIMSeq	ENST00000300900	0.0108473	0.00186859	2.60651e-05	ENSG00000167434	CA4	protein_coding	-1.04916
discovery	DRIMSeq	ENST00000277549	0.0257168	0.00075901	7.94061e-06	ENSG00000148408	CACNA1B	protein_coding	-0.884189
discovery	DRIMSeq	ENST00000539935	0.0319243	0.0160198	0.000223461	ENSG00000182389	CACNB4	protein_coding	-0.649733
discovery	DRIMSeq	ENST00000383710	0.000667502	0.0334416	0.000466478	ENSG00000163618	CADPS	protein_coding	-0.659655
discovery	DRIMSeq	ENST00000462768	0.000667502	0.0359395	0.000501321	ENSG00000163618	CADPS	processed_transcript	0.896576
discovery	DRIMSeq	ENST00000550804	0.000660319	1.32792e-06	1.85232e-08	ENSG00000012822	CALCOCO1	protein_coding	-0.945394
discovery	DRIMSeq	ENST00000333868	0.0407671	0.020952	0.000438391	ENSG00000132906	CASP9	protein_coding	-0.93969
discovery	DRIMSeq	ENST00000562719	0.032817	0.0492656	0.00103081	ENSG00000129993	CBFA2T3	protein_coding	1.43388
discovery	DRIMSeq	ENST00000464832	0.00424109	1.62131e-05	2.26157e-07	ENSG00000128596	CCDC136	protein_coding	-0.991772
discovery	DRIMSeq	ENST00000588821	0.00103113	3.79003e-05	7.93011e-07	ENSG00000183401	CCDC159	retained_intron	2.35497
discovery	DRIMSeq	ENST00000538586	0.0454731	0.0188191	0.000262509	ENSG00000123106	CCDC91	protein_coding	0.802845
discovery	DRIMSeq	ENST00000300415	0.0373939	0	0.0011541	ENSG00000101331	CCM2L	protein_coding	2.26502
discovery	DRIMSeq	ENST00000452892	0.0373939	0	0.0011541	ENSG00000101331	CCM2L	protein_coding	-2.26502
discovery	DRIMSeq	ENST00000513102	0.01311	0.00119483	5e-05	ENSG00000134057	CCNB1	retained_intron	1.92517
discovery	DRIMSeq	ENST00000305596	0.0287317	0	0.000751896	ENSG00000169217	CD2BP2	protein_coding	1.13782
discovery	DRIMSeq	ENST00000569466	0.0287317	0	0.000751896	ENSG00000169217	CD2BP2	protein_coding	-1.13782
discovery	DRIMSeq	ENST00000367041	0.0153421	0.00160715	3.36274e-05	ENSG00000117335	CD46	protein_coding	-1.25054
discovery	DRIMSeq	ENST00000476153	0.0495117	0.030029	0.000628314	ENSG00000117266	CDK18	retained_intron	1.05445
discovery	DRIMSeq	ENST00000346416	0.00995664	0.00087453	1.82983e-05	ENSG00000101391	CDK5RAP1	protein_coding	-0.927165
discovery	DRIMSeq	ENST00000399837	0.0283962	0.0168402	0.000704713	ENSG00000093072	CECR1	protein_coding	-1.92834
discovery	DRIMSeq	ENST00000514507	0.00682602	0.000257199	1.0763e-05	ENSG00000112877	CEP72	processed_transcript	1.08734
discovery	DRIMSeq	ENST00000262450	0.00392023	0	2.41147e-05	ENSG00000116254	CHD5	protein_coding	1.46867
discovery	DRIMSeq	ENST00000378021	0.00392023	0	2.41147e-05	ENSG00000116254	CHD5	protein_coding	-1.46867
discovery	DRIMSeq	ENST00000255409	0.0168681	0.00100976	4.22558e-05	ENSG00000133048	CHI3L1	protein_coding	-1.0521
discovery	DRIMSeq	ENST00000472064	0.0168681	0.0416564	0.0017432	ENSG00000133048	CHI3L1	retained_intron	1.07802
discovery	DRIMSeq	ENST00000325167	0.00365484	8.16842e-05	3.41825e-06	ENSG00000176108	CHMP6	protein_coding	-1.39455
discovery	DRIMSeq	ENST00000258930	0.032817	0	0.000953043	ENSG00000136425	CIB2	protein_coding	-1.60914
discovery	DRIMSeq	ENST00000560618	0.032817	0	0.000953043	ENSG00000136425	CIB2	protein_coding	1.60914
discovery	DRIMSeq	ENST00000424691	0.0456265	0.00371017	7.763e-05	ENSG00000186162	CIDECP	processed_transcript	-0.829689
discovery	DRIMSeq	ENST00000216756	0.00319372	0.000153507	6.42383e-06	ENSG00000100865	CINP	protein_coding	-1.02064
discovery	DRIMSeq	ENST00000296951	0.0098169	0	0.000100994	ENSG00000113282	CLINT1	protein_coding	1.88907
discovery	DRIMSeq	ENST00000411809	0.0098169	0	0.000100994	ENSG00000113282	CLINT1	protein_coding	-1.88907
discovery	DRIMSeq	ENST00000568865	0.0471741	0.0107545	0.000450045	ENSG00000064666	CNN2	protein_coding	-1.60928
discovery	DRIMSeq	ENST00000517876	0.0257168	0	0.000620641	ENSG00000155508	CNOT8	protein_coding	1.05908
discovery	DRIMSeq	ENST00000285896	0.0257168	0	0.000620641	ENSG00000155508	CNOT8	protein_coding	-1.05908
discovery	DRIMSeq	ENST00000548013	0.0391529	0.00856034	0.000119409	ENSG00000257727	CNPY2	retained_intron	-0.792169
discovery	DRIMSeq	ENST00000459895	0.00716311	0.0212707	0.000445059	ENSG00000182871	COL18A1	processed_transcript	-1.72488
discovery	DRIMSeq	ENST00000462604	6.50742e-08	2.81229e-12	5.88432e-14	ENSG00000144810	COL8A1	processed_transcript	8.38379
discovery	DRIMSeq	ENST00000444869	0.0196447	0.0071465	0.00014953	ENSG00000148444	COMMD3	protein_coding	2.54957
discovery	DRIMSeq	ENST00000267935	0.0011638	0.000465503	4.87e-06	ENSG00000140365	COMMD4	protein_coding	-1.15237
discovery	DRIMSeq	ENST00000567935	0.0011638	0.035882	0.00037539	ENSG00000140365	COMMD4	retained_intron	0.962602
discovery	DRIMSeq	ENST00000249923	0.0398942	0	0.00136087	ENSG00000129083	COPB1	protein_coding	0.848205
discovery	DRIMSeq	ENST00000439561	0.0398942	0	0.00136087	ENSG00000129083	COPB1	protein_coding	-0.848205
discovery	DRIMSeq	ENST00000251166	0.0313144	0.00473804	0.000198273	ENSG00000262246	CORO7	protein_coding	-1.01694
discovery	DRIMSeq	ENST00000377049	0.0415266	0	0.00148637	ENSG00000241563	CORT	protein_coding	1.76549
discovery	DRIMSeq	ENST00000320498	0.0415266	0	0.00148637	ENSG00000241563	CORT	protein_coding	-1.76549
discovery	DRIMSeq	ENST00000299335	0.0291518	0.00731747	0.000153108	ENSG00000166260	COX11	protein_coding	-0.727095
discovery	DRIMSeq	ENST00000382395	0.0183958	0.00118985	2.48959e-05	ENSG00000137449	CPEB2	protein_coding	-0.82467
discovery	DRIMSeq	ENST00000414664	0.0248575	0.0365076	0.00076387	ENSG00000214078	CPNE1	protein_coding	-0.796747
discovery	DRIMSeq	ENST00000493411	0.0398035	0	0.00134181	ENSG00000124772	CPNE5	processed_transcript	0.994921
discovery	DRIMSeq	ENST00000244751	0.0398035	0	0.00134181	ENSG00000124772	CPNE5	protein_coding	-0.994921
discovery	DRIMSeq	ENST00000435064	0.0406755	0.00759339	0.000317762	ENSG00000127054	CPSF3L	protein_coding	-0.805661
discovery	DRIMSeq	ENST00000332896	0.0188736	0.00389298	5.43034e-05	ENSG00000169372	CRADD	protein_coding	-1.15994
discovery	DRIMSeq	ENST00000452070	0.00365484	0.0330428	0.000460916	ENSG00000163703	CRELD1	protein_coding	-1.23371
discovery	DRIMSeq	ENST00000589066	0.0143661	0	0.000210025	ENSG00000267011	CTB-50L17.16	lincRNA	-2.07119
discovery	DRIMSeq	ENST00000591414	0.0143661	0	0.000210025	ENSG00000267011	CTB-50L17.16	lincRNA	2.07119
discovery	DRIMSeq	ENST00000412431	0.0475025	0	0.00191009	ENSG00000230551	CTB-89H12.4	processed_transcript	-1.78841
discovery	DRIMSeq	ENST00000499521	0.0475025	0	0.00191009	ENSG00000230551	CTB-89H12.4	retained_intron	1.78841
discovery	DRIMSeq	ENST00000415461	0.00935708	0.000416536	1.74308e-05	ENSG00000085733	CTTN	protein_coding	1.10904
discovery	DRIMSeq	ENST00000478630	0.0329283	0.00543993	0.000227646	ENSG00000044090	CUL7	processed_transcript	1.10909
discovery	DRIMSeq	ENST00000490926	0.0169822	0.00686151	0.000287134	ENSG00000114395	CYB561D2	processed_transcript	1.40422
discovery	DRIMSeq	ENST00000252945	0.0437751	0.0445079	0.000931264	ENSG00000130649	CYP2E1	protein_coding	-1.29883
discovery	DRIMSeq	ENST00000368336	0.00366298	0	2.21003e-05	ENSG00000132676	DAP3	protein_coding	-2.08276
discovery	DRIMSeq	ENST00000491777	0.00366298	0	2.21003e-05	ENSG00000132676	DAP3	protein_coding	2.08276
discovery	DRIMSeq	ENST00000301264	0.0226004	0.00435717	0.000182335	ENSG00000167657	DAPK3	protein_coding	-0.774434
discovery	DRIMSeq	ENST00000233078	0.00490431	0.000150627	2.10111e-06	ENSG00000071626	DAZAP1	protein_coding	-1.0834
discovery	DRIMSeq	ENST00000471767	0.0125518	0.000892361	3.73428e-05	ENSG00000113758	DBN1	retained_intron	1.34383
discovery	DRIMSeq	ENST00000220764	0.000228295	1.28741e-06	5.38745e-08	ENSG00000104325	DECR1	protein_coding	-1.37528
discovery	DRIMSeq	ENST00000521668	0.000228295	0.00423334	0.000177153	ENSG00000104325	DECR1	processed_transcript	1.25598
discovery	DRIMSeq	ENST00000537639	0.000159535	4.91014e-07	2.05475e-08	ENSG00000146966	DENND2A	protein_coding	-3.32812
discovery	DRIMSeq	ENST00000485359	0.0111878	0.00297462	0.000124479	ENSG00000198837	DENND4B	retained_intron	1.00392
discovery	DRIMSeq	ENST00000559656	0.0162533	0.006122	0.000128094	ENSG00000140543	DET1	processed_transcript	2.4858
discovery	DRIMSeq	ENST00000409775	6.46474e-05	1.04357e-07	2.18351e-09	ENSG00000105928	DFNA5	protein_coding	-1.72679
discovery	DRIMSeq	ENST00000331444	0.00989384	0.000560822	7.82294e-06	ENSG00000183628	DGCR6	protein_coding	-1.17257
discovery	DRIMSeq	ENST00000497151	0.00770756	0.00200618	2.09883e-05	ENSG00000102796	DHRS12	processed_transcript	1.36402
discovery	DRIMSeq	ENST00000437541	0.00610006	0.000109861	2.29868e-06	ENSG00000231764	DLX6-AS1	antisense	1.76894
discovery	DRIMSeq	ENST00000592152	0.00784811	0.00368053	5.134e-05	ENSG00000187775	DNAH17	processed_transcript	-1.79309
discovery	DRIMSeq	ENST00000473051	0.0248575	0.0203178	0.000425121	ENSG00000148719	DNAJB12	retained_intron	0.926362
discovery	DRIMSeq	ENST00000379263	0.0169973	0.0473923	0.000495808	ENSG00000105821	DNAJC2	protein_coding	-0.641463
discovery	DRIMSeq	ENST00000463668	0.0440348	0.00841654	0.000352208	ENSG00000142197	DOPEY2	retained_intron	0.74236
discovery	DRIMSeq	ENST00000561411	0.000370677	0.00515921	7.1966e-05	ENSG00000134146	DPH6	protein_coding	-1.78624
discovery	DRIMSeq	ENST00000559585	0.000370677	0.0195683	0.000272959	ENSG00000134146	DPH6	processed_transcript	-1.29479
discovery	DRIMSeq	ENST00000314392	0.0408566	0.0347709	0.00145506	ENSG00000136908	DPM2	protein_coding	-0.831863
discovery	DRIMSeq	ENST00000360510	0.00667143	0.000122756	1.71232e-06	ENSG00000254986	DPP3	protein_coding	-2.4787
discovery	DRIMSeq	ENST00000561350	6.01532e-06	3.99332e-09	1.67109e-10	ENSG00000128951	DUT	processed_transcript	1.6823
discovery	DRIMSeq	ENST00000558813	6.01532e-06	0.000240511	1.00647e-05	ENSG00000128951	DUT	protein_coding	-0.881289
discovery	DRIMSeq	ENST00000379378	0.0378375	0.00670779	0.000280702	ENSG00000205250	E2F4	protein_coding	-0.866823
discovery	DRIMSeq	ENST00000610011	0.0486374	0.00727753	0.000304544	ENSG00000249786	EAF1-AS1	antisense	2.78664
discovery	DRIMSeq	ENST00000342725	1.33259e-05	9.7079e-09	2.03124e-10	ENSG00000088881	EBF4	protein_coding	-2.929
discovery	DRIMSeq	ENST00000415912	0.0398035	0	0.00134948	ENSG00000117298	ECE1	protein_coding	-1.12334
discovery	DRIMSeq	ENST00000470394	0.0398035	0	0.00134948	ENSG00000117298	ECE1	retained_intron	1.12334
discovery	DRIMSeq	ENST00000562238	0.00298023	0.0301363	0.000630559	ENSG00000167969	ECI1	protein_coding	-0.901936
discovery	DRIMSeq	ENST00000565326	0.0221559	0.00195071	4.08158e-05	ENSG00000197774	EME2	retained_intron	2.40877
discovery	DRIMSeq	ENST00000562277	0.00666678	0.000155729	6.51682e-06	ENSG00000196678	ERI2	processed_transcript	3.93048
discovery	DRIMSeq	ENST00000468103	0.00195856	4.44581e-05	9.30223e-07	ENSG00000158220	ESYT3	retained_intron	0.904848
discovery	DRIMSeq	ENST00000306376	0.0348861	0	0.00103892	ENSG00000244405	ETV5	protein_coding	-1.11391
discovery	DRIMSeq	ENST00000475484	0.0348861	0	0.00103892	ENSG00000244405	ETV5	retained_intron	1.11391
discovery	DRIMSeq	ENST00000512944	0.0392781	0	0.00129732	ENSG00000180104	EXOC3	protein_coding	-2.17494
discovery	DRIMSeq	ENST00000315013	0.0392781	0	0.00129732	ENSG00000180104	EXOC3	protein_coding	2.17494
discovery	DRIMSeq	ENST00000374280	0.00260859	4.25465e-05	1.78045e-06	ENSG00000158008	EXTL1	protein_coding	-1.06833
discovery	DRIMSeq	ENST00000470037	0.00260859	0.00264055	0.000110499	ENSG00000158008	EXTL1	processed_transcript	1.00218
discovery	DRIMSeq	ENST00000428826	0.0271797	0.00690119	0.000288795	ENSG00000108799	EZH1	protein_coding	-0.791149
discovery	DRIMSeq	ENST00000586714	0.0271797	0.0343695	0.00143827	ENSG00000108799	EZH1	retained_intron	0.81628
discovery	DRIMSeq	ENST00000469631	0.0416977	0	0.00150879	ENSG00000106462	EZH2	retained_intron	1.43746
discovery	DRIMSeq	ENST00000483012	0.0416977	0	0.00150879	ENSG00000106462	EZH2	nonsense_mediated_decay	-1.43746
discovery	DRIMSeq	ENST00000494172	0.0162533	0.00341183	0.000142776	ENSG00000168754	FAM178B	retained_intron	1.81754
discovery	DRIMSeq	ENST00000520074	0.0162533	0.0499345	0.00208962	ENSG00000168754	FAM178B	processed_transcript	-1.33289
discovery	DRIMSeq	ENST00000491999	0.0272974	0.00613335	0.000256663	ENSG00000172366	FAM195A	nonsense_mediated_decay	-0.911127
discovery	DRIMSeq	ENST00000378557	0.00784811	0.000502186	7.00502e-06	ENSG00000005238	FAM214B	protein_coding	3.45701
discovery	DRIMSeq	ENST00000548869	0.0384582	0.0212725	0.000445097	ENSG00000204856	FAM216A	retained_intron	1.34197
discovery	DRIMSeq	ENST00000252530	0.0120253	0.00196523	2.7413e-05	ENSG00000130244	FAM98C	protein_coding	-1.29705
discovery	DRIMSeq	ENST00000467237	0.0398035	0.0425969	0.000891279	ENSG00000164896	FASTK	retained_intron	0.924163
discovery	DRIMSeq	ENST00000289902	0.0169973	0.00190322	7.96442e-05	ENSG00000158869	FCER1G	protein_coding	-1.56966
discovery	DRIMSeq	ENST00000595713	0.0271797	0	0.000674868	ENSG00000090920	FCGBP	processed_transcript	1.59208
discovery	DRIMSeq	ENST00000221347	0.0271797	0	0.000674868	ENSG00000090920	FCGBP	protein_coding	-1.59208
discovery	DRIMSeq	ENST00000345728	0.0398035	0.0157428	0.000131758	ENSG00000149781	FERMT3	protein_coding	-1.48435
discovery	DRIMSeq	ENST00000586042	0.0195353	0.00199295	8.33991e-05	ENSG00000070388	FGF22	protein_coding	-1.84271
discovery	DRIMSeq	ENST00000380991	0.0463093	0	0.00179969	ENSG00000119782	FKBP1B	protein_coding	0.90432
discovery	DRIMSeq	ENST00000380986	0.0463093	0	0.00179969	ENSG00000119782	FKBP1B	protein_coding	-0.90432
discovery	DRIMSeq	ENST00000463443	0.00392023	0.0224129	0.000312638	ENSG00000122642	FKBP9	processed_transcript	1.12817
discovery	DRIMSeq	ENST00000330753	0.00984539	0.000191908	4.01541e-06	ENSG00000185070	FLRT2	protein_coding	-0.773455
discovery	DRIMSeq	ENST00000570759	0.0138555	0.00050931	1.06566e-05	ENSG00000059122	FLYWCH1	processed_transcript	0.815376
discovery	DRIMSeq	ENST00000263578	0.00687147	0.000349093	7.30427e-06	ENSG00000110074	FOXRED1	protein_coding	-1.11614
discovery	DRIMSeq	ENST00000479318	1.33259e-05	6.86864e-06	9.5811e-08	ENSG00000149531	FRG1B	nonsense_mediated_decay	1.13257
discovery	DRIMSeq	ENST00000358464	1.33259e-05	0.0120715	0.000168385	ENSG00000149531	FRG1B	protein_coding	-0.79194
discovery	DRIMSeq	ENST00000439954	1.33259e-05	0.0365632	0.000510022	ENSG00000149531	FRG1B	protein_coding	-0.766192
discovery	DRIMSeq	ENST00000491130	0.0398035	0	0.0013437	ENSG00000170324	FRMPD2	retained_intron	-2.97262
discovery	DRIMSeq	ENST00000486151	0.0398035	0	0.0013437	ENSG00000170324	FRMPD2	retained_intron	2.97262
discovery	DRIMSeq	ENST00000480823	0.0276992	0.00413093	8.64339e-05	ENSG00000163430	FSTL1	protein_coding	-1.47618
discovery	DRIMSeq	ENST00000472006	0.024275	0.0155143	0.000649228	ENSG00000107164	FUBP3	processed_transcript	0.975322
discovery	DRIMSeq	ENST00000349752	0.0471741	0.0389492	0.000543304	ENSG00000158089	GALNT14	protein_coding	-1.38911
discovery	DRIMSeq	ENST00000389266	0.0287317	0	0.000750425	ENSG00000106105	GARS	protein_coding	-0.983514
discovery	DRIMSeq	ENST00000496643	0.0287317	0	0.000750425	ENSG00000106105	GARS	retained_intron	0.983514
discovery	DRIMSeq	ENST00000268699	0.0458349	0.0219996	0.000460311	ENSG00000141013	GAS8	protein_coding	-0.925714
discovery	DRIMSeq	ENST00000445230	0.0108017	0.00124984	5.23024e-05	ENSG00000239521	GATS	processed_transcript	0.92048
discovery	DRIMSeq	ENST00000543273	0.0108017	0.0350759	0.00146783	ENSG00000239521	GATS	processed_transcript	-0.763082
discovery	DRIMSeq	ENST00000551549	0.0272974	0.0031164	0.000130412	ENSG00000089154	GCN1L1	retained_intron	0.749651
discovery	DRIMSeq	ENST00000591809	0.0498511	0.00960534	0.000401956	ENSG00000179168	GGN	processed_transcript	1.64906
discovery	DRIMSeq	ENST00000487388	0.032817	0	0.000949808	ENSG00000106560	GIMAP2	retained_intron	1.05941
discovery	DRIMSeq	ENST00000223293	0.032817	0	0.000949808	ENSG00000106560	GIMAP2	protein_coding	-1.05941
discovery	DRIMSeq	ENST00000413616	0.0263282	0	0.00064139	ENSG00000229894	GK3P	processed_pseudogene	-1.71805
discovery	DRIMSeq	ENST00000505354	0.0263282	0	0.00064139	ENSG00000229894	GK3P	processed_pseudogene	1.71805
discovery	DRIMSeq	ENST00000377960	0.00954359	0.00085662	3.58471e-05	ENSG00000122694	GLIPR2	protein_coding	-1.82083
discovery	DRIMSeq	ENST00000450791	0.0427593	0.00990056	0.000207155	ENSG00000090615	GOLGA3	protein_coding	-0.633646
discovery	DRIMSeq	ENST00000264039	0.0221559	0	0.000459295	ENSG00000063660	GPC1	protein_coding	-0.649857
discovery	DRIMSeq	ENST00000426280	0.0221559	0	0.000459295	ENSG00000063660	GPC1	protein_coding	0.649857
discovery	DRIMSeq	ENST00000397088	0.0456265	0.00395969	8.28509e-05	ENSG00000164850	GPER1	protein_coding	-1.19711
discovery	DRIMSeq	ENST00000264126	0.0114729	0.00139863	2.92643e-05	ENSG00000121957	GPSM2	protein_coding	-1.02495
discovery	DRIMSeq	ENST00000262895	0.0390499	0.0129424	0.000541602	ENSG00000105737	GRIK5	protein_coding	-0.964217
discovery	DRIMSeq	ENST00000370963	0.0440348	0.0279542	0.00116981	ENSG00000170899	GSTA4	protein_coding	-0.81303
discovery	DRIMSeq	ENST00000394730	0.0215993	0.0217317	0.000454704	ENSG00000138780	GSTCD	protein_coding	1.9447
discovery	DRIMSeq	ENST00000515279	0.0215993	0.0280728	0.000587384	ENSG00000138780	GSTCD	protein_coding	-1.04788
discovery	DRIMSeq	ENST00000358406	0.00748875	0.00976451	0.000136206	ENSG00000197448	GSTK1	protein_coding	-0.548837
discovery	DRIMSeq	ENST00000262903	0.0120253	0.000211422	2.94914e-06	ENSG00000085382	HACE1	protein_coding	-1.14614
discovery	DRIMSeq	ENST00000206474	0.0232151	0.0276067	0.000192543	ENSG00000092036	HAUS4	protein_coding	-2.23677
discovery	DRIMSeq	ENST00000498366	0.0232151	0.012428	0.000260039	ENSG00000100429	HDAC10	processed_transcript	-1.83899
discovery	DRIMSeq	ENST00000305264	0.00106241	6.40435e-06	8.93346e-08	ENSG00000171720	HDAC3	protein_coding	-1.38202
discovery	DRIMSeq	ENST00000504994	0.0329283	0.00481995	0.000201701	ENSG00000138641	HERC3	processed_transcript	0.936656
discovery	DRIMSeq	ENST00000506842	0.00250888	0.000261283	5.46697e-06	ENSG00000138642	HERC6	retained_intron	1.14383
discovery	DRIMSeq	ENST00000264346	0.00250888	0.000713131	1.49212e-05	ENSG00000138642	HERC6	protein_coding	-0.844732
discovery	DRIMSeq	ENST00000414928	0.0159208	0.00209787	8.77899e-05	ENSG00000198130	HIBCH	nonsense_mediated_decay	1.58298
discovery	DRIMSeq	ENST00000377777	0.0220696	0	0.000452183	ENSG00000158373	HIST1H2BD	protein_coding	-0.948447
discovery	DRIMSeq	ENST00000289316	0.0220696	0	0.000452183	ENSG00000158373	HIST1H2BD	protein_coding	0.948447
discovery	DRIMSeq	ENST00000278715	0.0302169	0.0146899	0.000614729	ENSG00000256269	HMBS	protein_coding	-2.20328
discovery	DRIMSeq	ENST00000374490	0.00361995	0.000117418	1.63787e-06	ENSG00000117305	HMGCL	protein_coding	-1.10731
discovery	DRIMSeq	ENST00000450735	0.0151744	0.0182778	0.000254958	ENSG00000103942	HOMER2	protein_coding	-0.664563
discovery	DRIMSeq	ENST00000312239	7.15808e-05	0.00444331	6.19799e-05	ENSG00000127483	HP1BP3	protein_coding	-0.785451
discovery	DRIMSeq	ENST00000508413	0.000703184	1.70824e-05	7.1485e-07	ENSG00000198189	HSD17B11	processed_transcript	1.882
discovery	DRIMSeq	ENST00000358290	0.000703184	0.00234511	9.81361e-05	ENSG00000198189	HSD17B11	protein_coding	-1.03194
discovery	DRIMSeq	ENST00000554643	0.0250609	0.0409762	0.000857369	ENSG00000025423	HSD17B6	protein_coding	1.71162
discovery	DRIMSeq	ENST00000380405	0.00142986	0.000180658	7.56e-06	ENSG00000120694	HSPH1	protein_coding	1.99729
discovery	DRIMSeq	ENST00000320027	0.00142986	0.000225871	9.45206e-06	ENSG00000120694	HSPH1	protein_coding	-1.51009
discovery	DRIMSeq	ENST00000438323	0.00989384	0.00240632	5.03488e-05	ENSG00000068079	IFI35	protein_coding	-1.80356
discovery	DRIMSeq	ENST00000549628	0.0249355	0.00150501	3.14903e-05	ENSG00000167779	IGFBP6	processed_transcript	2.2796
discovery	DRIMSeq	ENST00000519735	0.0313144	0.0127904	0.000535243	ENSG00000104365	IKBKB	protein_coding	-0.839569
discovery	DRIMSeq	ENST00000589173	0.011415	0.00547093	0.000228943	ENSG00000129351	ILF3	retained_intron	0.779158
discovery	DRIMSeq	ENST00000256108	0.0169973	0	0.00029689	ENSG00000133731	IMPA1	protein_coding	-1.02637
discovery	DRIMSeq	ENST00000522997	0.0169973	0	0.00029689	ENSG00000133731	IMPA1	protein_coding	1.02637
discovery	DRIMSeq	ENST00000326739	0.0241927	0.00326648	0.000136693	ENSG00000178035	IMPDH2	protein_coding	-0.808197
discovery	DRIMSeq	ENST00000243786	0.0397215	0	0.00132118	ENSG00000123999	INHA	protein_coding	-1.67582
discovery	DRIMSeq	ENST00000489456	0.0397215	0	0.00132118	ENSG00000123999	INHA	processed_transcript	1.67582
discovery	DRIMSeq	ENST00000498104	0.0388082	0.0319763	0.00066906	ENSG00000173226	IQCB1	protein_coding	1.04291
discovery	DRIMSeq	ENST00000228799	0.0281745	0	0.000719916	ENSG00000111203	ITFG2	protein_coding	-1.05959
discovery	DRIMSeq	ENST00000552005	0.0281745	0	0.000719916	ENSG00000111203	ITFG2	processed_transcript	1.05959
discovery	DRIMSeq	ENST00000356798	0.0416977	0	0.00150948	ENSG00000005844	ITGAL	protein_coding	-1.48909
discovery	DRIMSeq	ENST00000562020	0.0416977	0	0.00150948	ENSG00000005844	ITGAL	retained_intron	1.48909
discovery	DRIMSeq	ENST00000397146	0.00366298	0.0442328	0.000617006	ENSG00000123243	ITIH5	protein_coding	-1.66429
discovery	DRIMSeq	ENST00000366758	0.0415266	0.00768017	0.000321393	ENSG00000081692	JMJD4	protein_coding	-1.56066
discovery	DRIMSeq	ENST00000397299	0.0181827	0.00148366	6.20871e-05	ENSG00000243789	JMJD7	protein_coding	-1.27063
discovery	DRIMSeq	ENST00000240662	0.0398035	0	0.00134001	ENSG00000121361	KCNJ8	protein_coding	-1.99919
discovery	DRIMSeq	ENST00000537950	0.0398035	0	0.00134001	ENSG00000121361	KCNJ8	protein_coding	1.99919
discovery	DRIMSeq	ENST00000472869	0.0139758	0.00189946	7.9487e-05	ENSG00000135750	KCNK1	processed_transcript	1.08719
discovery	DRIMSeq	ENST00000357249	0.0192964	0	0.000358225	ENSG00000075043	KCNQ2	protein_coding	-0.966494
discovery	DRIMSeq	ENST00000482957	0.0192964	0	0.000358225	ENSG00000075043	KCNQ2	processed_transcript	0.966494
discovery	DRIMSeq	ENST00000298480	0.0215033	0.00085932	1.19867e-05	ENSG00000107147	KCNT1	protein_coding	-1.2598
discovery	DRIMSeq	ENST00000470573	0.0169973	0.000932562	1.95125e-05	ENSG00000117139	KDM5B	processed_transcript	0.992058
discovery	DRIMSeq	ENST00000484801	0.0494148	0.0117981	0.000493716	ENSG00000135314	KHDC1	processed_transcript	0.877787
discovery	DRIMSeq	ENST00000327300	0.0206276	0	0.000397299	ENSG00000121774	KHDRBS1	protein_coding	-0.853841
discovery	DRIMSeq	ENST00000484270	0.0206276	0	0.000397299	ENSG00000121774	KHDRBS1	processed_transcript	0.853841
discovery	DRIMSeq	ENST00000425103	0.0463093	0.00702844	0.00029412	ENSG00000170871	KIAA0232	protein_coding	-0.897893
discovery	DRIMSeq	ENST00000443149	0.00585697	0.021221	0.000296012	ENSG00000183354	KIAA2026	processed_transcript	0.981316
discovery	DRIMSeq	ENST00000534023	0.000228295	1.72584e-05	3.61108e-07	ENSG00000174996	KLC2	retained_intron	1.55646
discovery	DRIMSeq	ENST00000347162	0.0120253	0	0.000153698	ENSG00000137171	KLC4	protein_coding	-1.01874
discovery	DRIMSeq	ENST00000463168	0.0120253	0	0.000153698	ENSG00000137171	KLC4	retained_intron	1.01874
discovery	DRIMSeq	ENST00000554589	0.0319243	0.00544927	0.000114018	ENSG00000165516	KLHDC2	protein_coding	-1.30622
discovery	DRIMSeq	ENST00000328879	0.0237692	0.00149385	3.12567e-05	ENSG00000099910	KLHL22	protein_coding	-0.703091
discovery	DRIMSeq	ENST00000392647	0.0178093	0	0.000315232	ENSG00000213160	KLHL23	protein_coding	1.1899
discovery	DRIMSeq	ENST00000437875	0.0178093	0	0.000315232	ENSG00000213160	KLHL23	protein_coding	-1.1899
discovery	DRIMSeq	ENST00000344442	0.0398035	0	0.00133939	ENSG00000174720	LARP7	protein_coding	0.831043
discovery	DRIMSeq	ENST00000324052	0.0398035	0	0.00133939	ENSG00000174720	LARP7	protein_coding	-0.831043
discovery	DRIMSeq	ENST00000334869	0.015402	0.00124758	5.22077e-05	ENSG00000100600	LGMN	protein_coding	-1.15014
discovery	DRIMSeq	ENST00000396595	0.0313642	0.00825212	0.000345328	ENSG00000064042	LIMCH1	protein_coding	-0.844074
discovery	DRIMSeq	ENST00000221459	0.00784811	0	7.15865e-05	ENSG00000104863	LIN7B	protein_coding	-1.49421
discovery	DRIMSeq	ENST00000474252	0.00784811	0	7.15865e-05	ENSG00000104863	LIN7B	retained_intron	1.49421
discovery	DRIMSeq	ENST00000510736	0.0168681	0.00588825	0.000123203	ENSG00000251372	LINC00499	lincRNA	-1.14029
discovery	DRIMSeq	ENST00000502757	0.0168681	0.00937739	0.000196209	ENSG00000251372	LINC00499	lincRNA	0.92812
discovery	DRIMSeq	ENST00000555246	0.0452514	0	0.00168713	ENSG00000258700	LINC00871	lincRNA	-1.10318
discovery	DRIMSeq	ENST00000556886	0.0452514	0	0.00168713	ENSG00000258700	LINC00871	lincRNA	1.10318
discovery	DRIMSeq	ENST00000429464	0.0133295	0.00110881	4.64003e-05	ENSG00000235597	LINC01102	lincRNA	1.13935
discovery	DRIMSeq	ENST00000449448	0.0125518	0.00992994	0.000103885	ENSG00000233723	LINC01122	lincRNA	-2.88394
discovery	DRIMSeq	ENST00000262301	0.0187088	0.00268336	5.61454e-05	ENSG00000103227	LMF1	protein_coding	-1.09286
discovery	DRIMSeq	ENST00000345941	0.0240234	0.004113	5.73724e-05	ENSG00000139679	LPAR6	protein_coding	-1.52311
discovery	DRIMSeq	ENST00000336356	0.0389363	0	0.00126194	ENSG00000121207	LRAT	protein_coding	-2.66771
discovery	DRIMSeq	ENST00000510733	0.0389363	0	0.00126194	ENSG00000121207	LRAT	retained_intron	2.66771
discovery	DRIMSeq	ENST00000558799	0.0187451	0	0.000343641	ENSG00000137821	LRRC49	processed_transcript	1.19082
discovery	DRIMSeq	ENST00000260382	0.0187451	0	0.000343641	ENSG00000137821	LRRC49	protein_coding	-1.19082
discovery	DRIMSeq	ENST00000397130	0.0169822	0.00187642	7.85227e-05	ENSG00000180979	LRRC57	protein_coding	-1.15033
discovery	DRIMSeq	ENST00000323443	0.0169822	0.0106776	0.000446829	ENSG00000180979	LRRC57	protein_coding	1.20687
discovery	DRIMSeq	ENST00000440313	0.0471573	0.00545656	7.61138e-05	ENSG00000184154	LRTOMT	protein_coding	1.40975
discovery	DRIMSeq	ENST00000396052	0.0406755	0.00402643	8.42473e-05	ENSG00000102897	LYRM1	protein_coding	0.981332
discovery	DRIMSeq	ENST00000478551	0.0241927	0.00308622	0.00012915	ENSG00000163818	LZTFL1	retained_intron	1.08885
discovery	DRIMSeq	ENST00000507385	7.15808e-05	3.27667e-07	6.85597e-09	ENSG00000161021	MAML1	retained_intron	2.11485
discovery	DRIMSeq	ENST00000292599	7.15808e-05	0.0254642	0.000532802	ENSG00000161021	MAML1	protein_coding	-0.951456
discovery	DRIMSeq	ENST00000285599	0.0440348	0	0.00162024	ENSG00000013288	MAN2B2	protein_coding	-0.878264
discovery	DRIMSeq	ENST00000505907	0.0440348	0	0.00162024	ENSG00000013288	MAN2B2	protein_coding	0.878264
discovery	DRIMSeq	ENST00000358935	0.0232151	0.00860037	0.000359901	ENSG00000198060	2020-03-05	protein_coding	-0.677126
discovery	DRIMSeq	ENST00000262027	0.0115249	0	0.000141607	ENSG00000166986	MARS	protein_coding	-1.08428
discovery	DRIMSeq	ENST00000548202	0.0115249	0	0.000141607	ENSG00000166986	MARS	retained_intron	1.08428
discovery	DRIMSeq	ENST00000251472	0.0241681	0.00305284	0.000127753	ENSG00000105613	MAST1	protein_coding	-0.783369
discovery	DRIMSeq	ENST00000310132	0.0407671	0.0259631	0.000543241	ENSG00000007264	MATK	protein_coding	1.47698
discovery	DRIMSeq	ENST00000457839	0.00984539	0.00161064	6.74007e-05	ENSG00000141644	MBD1	protein_coding	-0.848771
discovery	DRIMSeq	ENST00000586884	0.00984539	0.0241358	0.00101001	ENSG00000141644	MBD1	retained_intron	0.672578
discovery	DRIMSeq	ENST00000397865	0.0359426	0.00822208	0.000344071	ENSG00000197971	MBP	protein_coding	0.935674
discovery	DRIMSeq	ENST00000263702	0.00990968	0.000625218	2.61636e-05	ENSG00000116353	MECR	protein_coding	-1.26687
discovery	DRIMSeq	ENST00000564661	0.0151134	0.0414936	0.000868195	ENSG00000103260	METRN	retained_intron	0.856962
discovery	DRIMSeq	ENST00000301327	0.0207421	0.00256697	0.00010742	ENSG00000167700	MFSD3	protein_coding	-0.981494
discovery	DRIMSeq	ENST00000296468	0.0248575	0	0.000584519	ENSG00000164073	MFSD8	protein_coding	-1.02121
discovery	DRIMSeq	ENST00000503928	0.0248575	0	0.000584519	ENSG00000164073	MFSD8	processed_transcript	1.02121
discovery	DRIMSeq	ENST00000496253	0.00215725	2.74668e-05	1.14941e-06	ENSG00000135953	MFSD9	processed_transcript	-3.68287
discovery	DRIMSeq	ENST00000333055	0.0386784	0.00465632	9.74269e-05	ENSG00000131446	MGAT1	protein_coding	-1.07536
discovery	DRIMSeq	ENST00000341184	0.0248575	0.00268582	0.000112394	ENSG00000128268	MGAT3	protein_coding	-0.732657
discovery	DRIMSeq	ENST00000597600	0.0445188	0	0.00165637	ENSG00000261857	MIA	protein_coding	-2.07859
discovery	DRIMSeq	ENST00000593317	0.0445188	0	0.00165637	ENSG00000261857	MIA	retained_intron	2.07859
discovery	DRIMSeq	ENST00000290130	0.0250609	0	0.000598904	ENSG00000159055	MIS18A	protein_coding	-1.47028
discovery	DRIMSeq	ENST00000486363	0.0250609	0	0.000598904	ENSG00000159055	MIS18A	processed_transcript	1.47028
discovery	DRIMSeq	ENST00000355630	0.0398035	0.0182712	0.000764598	ENSG00000196588	MKL1	protein_coding	-0.694732
discovery	DRIMSeq	ENST00000591601	0.000187615	3.17828e-05	6.6501e-07	ENSG00000099875	MKNK2	protein_coding	-1.33625
discovery	DRIMSeq	ENST00000309340	0.000187615	0.000146334	3.06183e-06	ENSG00000099875	MKNK2	protein_coding	1.44612
discovery	DRIMSeq	ENST00000566203	0.0386784	0.0063844	0.000267169	ENSG00000126005	MMP24-AS1	antisense	0.910635
discovery	DRIMSeq	ENST00000483013	0.0150745	0.00253808	3.54038e-05	ENSG00000204655	MOG	protein_coding	2.10361
discovery	DRIMSeq	ENST00000376917	0.0150745	0.0407875	0.000568948	ENSG00000204655	MOG	protein_coding	-0.953714
discovery	DRIMSeq	ENST00000569021	0.00760536	0	6.52998e-05	ENSG00000135698	MPHOSPH6	protein_coding	0.942115
discovery	DRIMSeq	ENST00000258169	0.00760536	0	6.52998e-05	ENSG00000135698	MPHOSPH6	protein_coding	-0.942115
discovery	DRIMSeq	ENST00000435114	0.0138555	0.0130005	0.000181345	ENSG00000115204	MPV17	protein_coding	1.81057
discovery	DRIMSeq	ENST00000380044	0.0138555	0.0164623	0.000229634	ENSG00000115204	MPV17	protein_coding	-0.958021
discovery	DRIMSeq	ENST00000479638	0.0471741	0	0.00188637	ENSG00000112110	MRPL18	processed_transcript	0.803062
discovery	DRIMSeq	ENST00000367034	0.0471741	0	0.00188637	ENSG00000112110	MRPL18	protein_coding	-0.803062
discovery	DRIMSeq	ENST00000418740	0.0459801	0	0.0017712	ENSG00000062582	MRPS24	nonsense_mediated_decay	0.658972
discovery	DRIMSeq	ENST00000317534	0.0459801	0	0.0017712	ENSG00000062582	MRPS24	protein_coding	-0.658972
discovery	DRIMSeq	ENST00000609421	0.0388082	0.00685978	0.000287062	ENSG00000173171	MTX1	protein_coding	-0.756044
discovery	DRIMSeq	ENST00000594784	0.00716311	0.000276581	3.85805e-06	ENSG00000141971	MVB12A	protein_coding	-2.66862
discovery	DRIMSeq	ENST00000398598	0.00977512	0.000427291	1.78809e-05	ENSG00000157601	MX1	protein_coding	-0.977256
discovery	DRIMSeq	ENST00000484465	0.00977512	0.00723562	0.00030279	ENSG00000157601	MX1	retained_intron	0.814722
discovery	DRIMSeq	ENST00000409745	0.0142257	0	0.000204928	ENSG00000185105	MYADML2	protein_coding	2.49622
discovery	DRIMSeq	ENST00000330655	0.0142257	0	0.000204928	ENSG00000185105	MYADML2	protein_coding	-2.49622
discovery	DRIMSeq	ENST00000303775	0.0212294	0.00695038	0.000290853	ENSG00000156239	N6AMT1	protein_coding	-1.04177
discovery	DRIMSeq	ENST00000351429	0.0212294	0.00903328	0.000378017	ENSG00000156239	N6AMT1	protein_coding	1.10177
discovery	DRIMSeq	ENST00000342556	0.0104651	0.00113018	4.72949e-05	ENSG00000166886	NAB2	protein_coding	1.73735
discovery	DRIMSeq	ENST00000300131	0.0104651	0.0157505	0.000659113	ENSG00000166886	NAB2	protein_coding	-1.37357
discovery	DRIMSeq	ENST00000341463	0.0456265	0.0085045	0.000355889	ENSG00000139579	NABP2	protein_coding	-1.2161
discovery	DRIMSeq	ENST00000310701	0.0115249	0	0.000141744	ENSG00000122497	NBPF14	protein_coding	2.42923
discovery	DRIMSeq	ENST00000369219	0.0115249	0	0.000141744	ENSG00000122497	NBPF14	protein_coding	-2.42923
discovery	DRIMSeq	ENST00000315579	0.0415266	0.00753284	0.000315228	ENSG00000010292	NCAPD2	protein_coding	-1.11497
discovery	DRIMSeq	ENST00000420993	0.00504647	0.000259828	1.0873e-05	ENSG00000025770	NCAPH2	protein_coding	-0.82207
discovery	DRIMSeq	ENST00000517331	0.00360619	0.000233084	9.7539e-06	ENSG00000104419	NDRG1	processed_transcript	1.47857
discovery	DRIMSeq	ENST00000323851	0.00360619	0.0410208	0.00171661	ENSG00000104419	NDRG1	protein_coding	-0.697029
discovery	DRIMSeq	ENST00000268668	0.0381589	0	0.00118384	ENSG00000140990	NDUFB10	protein_coding	-1.12721
discovery	DRIMSeq	ENST00000543683	0.0381589	0	0.00118384	ENSG00000140990	NDUFB10	protein_coding	1.12721
discovery	DRIMSeq	ENST00000392179	0.00666678	0.0012946	5.41752e-05	ENSG00000158864	NDUFS2	protein_coding	1.94918
discovery	DRIMSeq	ENST00000367993	0.00666678	0.0107253	0.000448822	ENSG00000158864	NDUFS2	protein_coding	-1.11177
discovery	DRIMSeq	ENST00000375238	0.0150533	0.00166608	6.97207e-05	ENSG00000125967	NECAB3	protein_coding	-1.27362
discovery	DRIMSeq	ENST00000436750	0.00784811	0	7.22737e-05	ENSG00000154328	NEIL2	protein_coding	-0.975852
discovery	DRIMSeq	ENST00000284503	0.00784811	0	7.22737e-05	ENSG00000154328	NEIL2	protein_coding	0.975852
discovery	DRIMSeq	ENST00000233027	0.0475025	0.0294047	0.00123051	ENSG00000114904	NEK4	protein_coding	-0.649453
discovery	DRIMSeq	ENST00000493199	0.0475025	0.0304847	0.0012757	ENSG00000114904	NEK4	retained_intron	0.694932
discovery	DRIMSeq	ENST00000404295	0.0312475	0.00359774	3.76388e-05	ENSG00000153406	NMRAL1	protein_coding	-1.42548
discovery	DRIMSeq	ENST00000378165	0.0236176	0.032924	0.000459259	ENSG00000152465	NMT2	protein_coding	-0.587297
discovery	DRIMSeq	ENST00000496938	0.0236176	0.0024103	5.04322e-05	ENSG00000188976	NOC2L	processed_transcript	1.77734
discovery	DRIMSeq	ENST00000362074	0.00770756	0.00676962	0.000141645	ENSG00000213240	NOTCH2NL	protein_coding	-1.38922
discovery	DRIMSeq	ENST00000468544	0.0232446	0.00601516	0.000251717	ENSG00000107833	NPM3	processed_transcript	2.96445
discovery	DRIMSeq	ENST00000425241	0.0115824	0.00130283	2.72598e-05	ENSG00000177463	NR2C2	protein_coding	-0.901202
discovery	DRIMSeq	ENST00000352171	0.0215033	0	0.000425931	ENSG00000078618	NRD1	protein_coding	-0.780714
discovery	DRIMSeq	ENST00000464385	0.0215033	0	0.000425931	ENSG00000078618	NRD1	processed_transcript	0.780714
discovery	DRIMSeq	ENST00000287437	0.0194115	0.00238476	4.98977e-05	ENSG00000156831	NSMCE2	protein_coding	-1.06582
discovery	DRIMSeq	ENST00000252594	0.000585078	0.000309993	1.29723e-05	ENSG00000130305	NSUN5	protein_coding	2.16731
discovery	DRIMSeq	ENST00000438747	0.000585078	0.000335053	1.4021e-05	ENSG00000130305	NSUN5	protein_coding	-1.62413
discovery	DRIMSeq	ENST00000562263	0.0196447	0.0138178	0.000578236	ENSG00000095906	NUBP2	protein_coding	1.77189
discovery	DRIMSeq	ENST00000279206	0.0496424	0.0140339	0.00019576	ENSG00000149761	NUDT22	protein_coding	-0.779695
discovery	DRIMSeq	ENST00000552283	0.0249355	0	0.000590722	ENSG00000075188	NUP37	protein_coding	-0.976326
discovery	DRIMSeq	ENST00000550459	0.0249355	0	0.000590722	ENSG00000075188	NUP37	protein_coding	0.976326
discovery	DRIMSeq	ENST00000462534	0.011415	0.0270758	0.000566523	ENSG00000124006	OBSL1	retained_intron	0.849686
discovery	DRIMSeq	ENST00000374103	0.0414476	0	0.00145875	ENSG00000197444	OGDHL	protein_coding	-0.800587
discovery	DRIMSeq	ENST00000496884	0.0414476	0	0.00145875	ENSG00000197444	OGDHL	processed_transcript	0.800587
discovery	DRIMSeq	ENST00000358603	0.0212161	0.00273988	5.73282e-05	ENSG00000162600	OMA1	protein_coding	-2.01979
discovery	DRIMSeq	ENST00000338972	0.03966	0.0311265	0.00130255	ENSG00000172239	PAIP1	protein_coding	1.18689
discovery	DRIMSeq	ENST00000455170	0.0304279	0.0162043	0.000678106	ENSG00000238197	PAXBP1-AS1	antisense	-1.54828
discovery	DRIMSeq	ENST00000308824	0.0115249	0.00127462	2.66696e-05	ENSG00000203880	PCMTD2	protein_coding	-0.715386
discovery	DRIMSeq	ENST00000355703	0.0359426	0	0.00108268	ENSG00000197136	PCNXL3	protein_coding	-2.30425
discovery	DRIMSeq	ENST00000531045	0.0359426	0	0.00108268	ENSG00000197136	PCNXL3	processed_transcript	2.30425
discovery	DRIMSeq	ENST00000490749	0.0238427	0.032456	0.00135819	ENSG00000186642	PDE2A	retained_intron	0.844829
discovery	DRIMSeq	ENST00000334456	0.0238427	0.0350726	0.00146769	ENSG00000186642	PDE2A	protein_coding	-0.64819
discovery	DRIMSeq	ENST00000261799	0.0159637	0	0.000254372	ENSG00000113721	PDGFRB	protein_coding	-0.958917
discovery	DRIMSeq	ENST00000522466	0.0159637	0	0.000254372	ENSG00000113721	PDGFRB	retained_intron	0.958917
discovery	DRIMSeq	ENST00000320740	0.00201772	8.87325e-05	3.7132e-06	ENSG00000174516	PELI3	protein_coding	-1.4294
discovery	DRIMSeq	ENST00000528752	0.00201772	0.0431933	0.00180752	ENSG00000174516	PELI3	protein_coding	1.38204
discovery	DRIMSeq	ENST00000381125	6.01532e-06	3.47071e-08	7.26198e-10	ENSG00000067057	PFKP	protein_coding	-1.33198
discovery	DRIMSeq	ENST00000413079	6.01532e-06	0.00384185	8.03853e-05	ENSG00000067057	PFKP	protein_coding	1.41059
discovery	DRIMSeq	ENST00000381072	6.01532e-06	0.0154356	0.000322968	ENSG00000067057	PFKP	protein_coding	1.20923
discovery	DRIMSeq	ENST00000373418	0.0494148	0	0.00203266	ENSG00000134686	PHC2	protein_coding	-0.779111
discovery	DRIMSeq	ENST00000473158	0.0494148	0	0.00203266	ENSG00000134686	PHC2	processed_transcript	0.779111
discovery	DRIMSeq	ENST00000263038	0.0475025	0	0.00191068	ENSG00000107537	PHYH	protein_coding	-1.05182
discovery	DRIMSeq	ENST00000396913	0.0475025	0	0.00191068	ENSG00000107537	PHYH	protein_coding	1.05182
discovery	DRIMSeq	ENST00000356976	0.0162533	0.00112655	4.71428e-05	ENSG00000100151	PICK1	protein_coding	-0.821691
discovery	DRIMSeq	ENST00000335312	0.0348237	0	0.00103437	ENSG00000186111	PIP5K1C	protein_coding	-0.928424
discovery	DRIMSeq	ENST00000592530	0.0348237	0	0.00103437	ENSG00000186111	PIP5K1C	processed_transcript	0.928424
discovery	DRIMSeq	ENST00000415826	0.0495322	0.0174277	0.00036465	ENSG00000176485	PLA2G16	protein_coding	-0.7533
discovery	DRIMSeq	ENST00000558505	0.0305121	0.00133317	1.39474e-05	ENSG00000137841	PLCB2	retained_intron	2.41983
discovery	DRIMSeq	ENST00000326631	0.00360619	4.32481e-05	9.04905e-07	ENSG00000104886	PLEKHJ1	protein_coding	-0.82544
discovery	DRIMSeq	ENST00000246027	0.0280838	0.00862123	0.000360774	ENSG00000088970	PLK1S1	processed_transcript	-0.83727
discovery	DRIMSeq	ENST00000441136	0.0280838	0.0150369	0.000629253	ENSG00000088970	PLK1S1	processed_transcript	0.938938
discovery	DRIMSeq	ENST00000282903	0.000228295	7.44403e-05	1.55756e-06	ENSG00000152952	PLOD2	protein_coding	-1.31839
discovery	DRIMSeq	ENST00000360060	0.000228295	0.00011351	2.37504e-06	ENSG00000152952	PLOD2	protein_coding	1.18695
discovery	DRIMSeq	ENST00000383083	0.000530458	2.30624e-05	9.65097e-07	ENSG00000114698	PLSCR4	protein_coding	2.83726
discovery	DRIMSeq	ENST00000354952	0.000530458	0.000195204	8.16872e-06	ENSG00000114698	PLSCR4	protein_coding	-1.53387
discovery	DRIMSeq	ENST00000368277	0.0337064	0.00483881	0.00020249	ENSG00000160783	PMF1	protein_coding	-0.90429
discovery	DRIMSeq	ENST00000257694	0.0495117	0.00946716	0.000396174	ENSG00000135241	PNPLA8	protein_coding	-0.826448
discovery	DRIMSeq	ENST00000601098	0.00800102	0.00892825	0.000124541	ENSG00000062822	POLD1	protein_coding	-2.12387
discovery	DRIMSeq	ENST00000312419	0.000228295	4.35255e-07	6.07139e-09	ENSG00000175482	POLD4	protein_coding	-1.35319
discovery	DRIMSeq	ENST00000441964	0.00990199	0	0.000107231	ENSG00000144647	POMGNT2	protein_coding	-0.988263
discovery	DRIMSeq	ENST00000344697	0.00990199	0	0.000107231	ENSG00000144647	POMGNT2	protein_coding	0.988263
discovery	DRIMSeq	ENST00000455780	0.00922347	0.000247704	5.18285e-06	ENSG00000127125	PPCS	protein_coding	-1.32769
discovery	DRIMSeq	ENST00000263212	0.0291518	0	0.000786973	ENSG00000100034	PPM1F	protein_coding	-1.84585
discovery	DRIMSeq	ENST00000497072	0.0291518	0	0.000786973	ENSG00000100034	PPM1F	processed_transcript	1.84585
discovery	DRIMSeq	ENST00000587515	0.0118089	0	0.000147976	ENSG00000167641	PPP1R14A	protein_coding	1.36852
discovery	DRIMSeq	ENST00000301242	0.0118089	0	0.000147976	ENSG00000167641	PPP1R14A	protein_coding	-1.36852
discovery	DRIMSeq	ENST00000433473	0.0456265	0	0.0017491	ENSG00000131238	PPT1	protein_coding	1.06479
discovery	DRIMSeq	ENST00000529905	0.0456265	0	0.0017491	ENSG00000131238	PPT1	nonsense_mediated_decay	-1.06479
discovery	DRIMSeq	ENST00000590895	0.00117036	0.000574447	1.20195e-05	ENSG00000122490	PQLC1	processed_transcript	1.14916
discovery	DRIMSeq	ENST00000397778	0.00117036	0.030037	0.000628482	ENSG00000122490	PQLC1	protein_coding	-0.629937
discovery	DRIMSeq	ENST00000375155	0.0314764	0.0142295	0.000595464	ENSG00000040487	PQLC2	protein_coding	-0.888563
discovery	DRIMSeq	ENST00000547306	0.0196835	0.00176352	7.37981e-05	ENSG00000181929	PRKAG1	protein_coding	-0.826037
discovery	DRIMSeq	ENST00000547125	0.0196835	0.0326367	0.00136575	ENSG00000181929	PRKAG1	protein_coding	0.699663
discovery	DRIMSeq	ENST00000592741	0.0207287	0.0148245	0.000206788	ENSG00000130175	PRKCSH	protein_coding	-0.756142
discovery	DRIMSeq	ENST00000382622	0.00770756	0.00150473	6.29685e-05	ENSG00000111218	PRMT8	protein_coding	-1.17242
discovery	DRIMSeq	ENST00000452611	0.00770756	0.00232678	9.7369e-05	ENSG00000111218	PRMT8	protein_coding	1.38283
discovery	DRIMSeq	ENST00000334029	0.0388082	0.003288	4.58645e-05	ENSG00000100033	PRODH	protein_coding	-1.47982
discovery	DRIMSeq	ENST00000337659	0.0296621	0.0133604	0.000279548	ENSG00000112739	PRPF4B	protein_coding	-0.828011
discovery	DRIMSeq	ENST00000324684	0.0388082	0.00217236	2.27268e-05	ENSG00000161542	PRPSAP1	protein_coding	-0.809105
discovery	DRIMSeq	ENST00000375152	0.0114729	0.00512541	0.000214484	ENSG00000204314	PRRT1	protein_coding	-1.62933
discovery	DRIMSeq	ENST00000591949	0.0398035	0.00645687	0.000270202	ENSG00000205155	PSENEN	protein_coding	1.17168
discovery	DRIMSeq	ENST00000532358	0.0392027	0.0140341	0.000195762	ENSG00000230487	PSMG3-AS1	lincRNA	1.84982
discovery	DRIMSeq	ENST00000371625	0.0364431	0	0.00110502	ENSG00000107317	PTGDS	protein_coding	-1.4216
discovery	DRIMSeq	ENST00000467871	0.0364431	0	0.00110502	ENSG00000107317	PTGDS	processed_transcript	1.4216
discovery	DRIMSeq	ENST00000497385	0.0319356	0.00507933	0.000212555	ENSG00000134247	PTGFRN	processed_transcript	1.86931
discovery	DRIMSeq	ENST00000346049	0.011608	0	0.000144561	ENSG00000120899	PTK2B	protein_coding	-1.13867
discovery	DRIMSeq	ENST00000521000	0.011608	0	0.000144561	ENSG00000120899	PTK2B	retained_intron	1.13867
discovery	DRIMSeq	ENST00000599732	0.00306609	5.46895e-05	2.2886e-06	ENSG00000104960	PTOV1	protein_coding	-1.05542
discovery	DRIMSeq	ENST00000361574	0.0359426	0	0.00108096	ENSG00000198858	R3HDM4	protein_coding	-1.02592
discovery	DRIMSeq	ENST00000590454	0.0359426	0	0.00108096	ENSG00000198858	R3HDM4	nonsense_mediated_decay	1.02592
discovery	DRIMSeq	ENST00000519348	0.00216854	0.00048859	1.0223e-05	ENSG00000197275	RAD54B	processed_transcript	2.06241
discovery	DRIMSeq	ENST00000372047	0.022138	0.0277857	0.000581376	ENSG00000160271	RALGDS	protein_coding	-1.17856
discovery	DRIMSeq	ENST00000522647	0.0493315	0.00913168	0.000191067	ENSG00000184672	RALYL	protein_coding	1.0012
discovery	DRIMSeq	ENST00000296604	0.0143308	0.00674755	0.000282366	ENSG00000164188	RANBP3L	protein_coding	-0.664951
discovery	DRIMSeq	ENST00000515759	0.0143308	0.00784624	0.000328343	ENSG00000164188	RANBP3L	protein_coding	0.960218
discovery	DRIMSeq	ENST00000430128	0.026573	0.00431001	0.000180362	ENSG00000228016	RAPGEF4-AS1	antisense	1.7806
discovery	DRIMSeq	ENST00000493269	0.0236176	0.00674557	0.000141141	ENSG00000146282	RARS2	processed_transcript	1.27404
discovery	DRIMSeq	ENST00000582139	0.0236176	0.00456832	0.000191171	ENSG00000167281	RBFOX3	protein_coding	0.774342
discovery	DRIMSeq	ENST00000415831	0.0236176	0.0238805	0.000999333	ENSG00000167281	RBFOX3	protein_coding	-0.642823
discovery	DRIMSeq	ENST00000270645	0.0168681	0	0.000286131	ENSG00000142552	RCN3	protein_coding	-2.36976
discovery	DRIMSeq	ENST00000597801	0.0168681	0	0.000286131	ENSG00000142552	RCN3	protein_coding	2.36976
discovery	DRIMSeq	ENST00000381346	0.0414958	0	0.00146394	ENSG00000072042	RDH11	protein_coding	1.57028
discovery	DRIMSeq	ENST00000557331	0.0414958	0	0.00146394	ENSG00000072042	RDH11	nonsense_mediated_decay	-1.57028
discovery	DRIMSeq	ENST00000317905	0.00160733	0.0034109	4.75788e-05	ENSG00000108469	RECQL5	protein_coding	-1.31529
discovery	DRIMSeq	ENST00000579274	0.00160733	0.005268	7.34836e-05	ENSG00000108469	RECQL5	processed_transcript	1.68979
discovery	DRIMSeq	ENST00000406246	0.0286343	0.00399626	8.36162e-05	ENSG00000173039	RELA	protein_coding	-1.04312
discovery	DRIMSeq	ENST00000392324	0.00667143	0.000210668	4.40792e-06	ENSG00000064490	RFXANK	protein_coding	-1.5535
discovery	DRIMSeq	ENST00000379359	0.0232151	0	0.000490362	ENSG00000102760	RGCC	protein_coding	-0.949384
discovery	DRIMSeq	ENST00000487837	0.0232151	0	0.000490362	ENSG00000102760	RGCC	processed_transcript	0.949384
discovery	DRIMSeq	ENST00000332298	0.0386784	0.0145657	0.000609532	ENSG00000171700	RGS19	protein_coding	-1.6559
discovery	DRIMSeq	ENST00000366285	0.0233756	0.0104892	0.000438941	ENSG00000171792	RHNO1	protein_coding	0.965034
discovery	DRIMSeq	ENST00000592247	0.0142257	0.0124079	0.000259617	ENSG00000131941	RHPN2	retained_intron	-2.37399
discovery	DRIMSeq	ENST00000377885	0.00667143	0.00604818	0.00012655	ENSG00000137075	RNF38	protein_coding	-0.977966
discovery	DRIMSeq	ENST00000259605	0.00667143	0.0319327	0.000668146	ENSG00000137075	RNF38	protein_coding	1.43238
discovery	DRIMSeq	ENST00000552502	0.0144	0.0200157	0.000418801	ENSG00000257433	RP1-197B17.3	lincRNA	-1.80391
discovery	DRIMSeq	ENST00000552133	0.0144	0.0488663	0.00102246	ENSG00000257433	RP1-197B17.3	lincRNA	1.98763
discovery	DRIMSeq	ENST00000557551	0.0415266	0	0.00148071	ENSG00000258959	RP11-1017G21.4	antisense	-1.0938
discovery	DRIMSeq	ENST00000557242	0.0415266	0	0.00148071	ENSG00000258959	RP11-1017G21.4	antisense	1.0938
discovery	DRIMSeq	ENST00000589510	0.0188026	0	0.000346149	ENSG00000267193	RP11-116O18.3	antisense	1.58916
discovery	DRIMSeq	ENST00000586213	0.0188026	0	0.000346149	ENSG00000267193	RP11-116O18.3	antisense	-1.58916
discovery	DRIMSeq	ENST00000520237	0.00880462	0.00108748	2.2754e-05	ENSG00000174093	RP11-1407O15.2	protein_coding	0.925937
discovery	DRIMSeq	ENST00000564775	0.0228504	0	0.000477228	ENSG00000261840	RP11-146F11.1	antisense	1.46359
discovery	DRIMSeq	ENST00000568500	0.0228504	0	0.000477228	ENSG00000261840	RP11-146F11.1	antisense	-1.46359
discovery	DRIMSeq	ENST00000560872	0.0460462	0.00958075	0.000133642	ENSG00000259234	RP11-17L5.4	lincRNA	-0.906249
discovery	DRIMSeq	ENST00000305709	0.0291098	0	0.000772328	ENSG00000170161	RP11-262H14.4	lincRNA	2.94387
discovery	DRIMSeq	ENST00000467494	0.0291098	0	0.000772328	ENSG00000170161	RP11-262H14.4	lincRNA	-2.94387
discovery	DRIMSeq	ENST00000517833	0.0140792	0.00174174	3.64433e-05	ENSG00000247317	RP11-273G15.2	lincRNA	-0.805243
discovery	DRIMSeq	ENST00000303154	0.0337902	0.00543455	0.00011371	ENSG00000170089	RP11-423H2.1	transcribed_unprocessed_pseudogene	-2.11015
discovery	DRIMSeq	ENST00000524167	0.0366161	0	0.00111469	ENSG00000253452	RP11-473J6.1	lincRNA	2.43569
discovery	DRIMSeq	ENST00000523748	0.0366161	0	0.00111469	ENSG00000253452	RP11-473J6.1	lincRNA	-2.43569
discovery	DRIMSeq	ENST00000436905	0.0415266	0	0.00148237	ENSG00000237457	RP11-547I7.2	lincRNA	1.00511
discovery	DRIMSeq	ENST00000424735	0.0415266	0	0.00148237	ENSG00000237457	RP11-547I7.2	lincRNA	-1.00511
discovery	DRIMSeq	ENST00000424308	0.00666678	0	4.98003e-05	ENSG00000230812	RP4-794H19.4	lincRNA	3.58437
discovery	DRIMSeq	ENST00000438195	0.00666678	0	4.98003e-05	ENSG00000230812	RP4-794H19.4	lincRNA	-3.58437
discovery	DRIMSeq	ENST00000401447	0.0152497	0.00152317	2.12467e-05	ENSG00000106399	RPA3	protein_coding	2.09984
discovery	DRIMSeq	ENST00000391752	0.0168681	0.00391988	0.000164036	ENSG00000170889	RPS9	protein_coding	2.56317
discovery	DRIMSeq	ENST00000300738	0.0413406	0.0372409	0.000519475	ENSG00000167325	RRM1	protein_coding	-1.07451
discovery	DRIMSeq	ENST00000429751	0.0114729	0.000598467	2.50441e-05	ENSG00000085721	RRN3	protein_coding	1.49667
discovery	DRIMSeq	ENST00000198767	0.0114729	0.0412806	0.00172748	ENSG00000085721	RRN3	protein_coding	-0.832363
discovery	DRIMSeq	ENST00000323013	0.0399994	0.020769	0.000869125	ENSG00000189306	RRP7A	protein_coding	-0.711592
discovery	DRIMSeq	ENST00000454950	0.0444097	0.0361915	0.000504837	ENSG00000204130	RUFY2	protein_coding	-0.707299
discovery	DRIMSeq	ENST00000382298	0.0277868	0	0.000702839	ENSG00000151835	SACS	protein_coding	-1.26607
discovery	DRIMSeq	ENST00000476776	0.0277868	0	0.000702839	ENSG00000151835	SACS	processed_transcript	1.26607
discovery	DRIMSeq	ENST00000270225	0.0196835	0.00184231	7.70953e-05	ENSG00000142230	SAE1	protein_coding	-0.995659
discovery	DRIMSeq	ENST00000515816	2.70284e-05	6.24595e-06	1.30688e-07	ENSG00000167100	SAMD14	retained_intron	1.79597
discovery	DRIMSeq	ENST00000285206	2.70284e-05	0.000510655	1.06847e-05	ENSG00000167100	SAMD14	protein_coding	-1.07887
discovery	DRIMSeq	ENST00000003834	0.0438669	0.0368209	0.000513617	ENSG00000004139	SARM1	retained_intron	-0.975889
discovery	DRIMSeq	ENST00000229903	0.0350099	0.00714767	0.00029911	ENSG00000112167	SAYSD1	protein_coding	0.954067
discovery	DRIMSeq	ENST00000316097	0.0319243	0.0413737	0.000577124	ENSG00000227500	SCAMP4	protein_coding	-0.735869
discovery	DRIMSeq	ENST00000397174	0.000817368	3.53585e-06	7.39827e-08	ENSG00000010803	SCMH1	protein_coding	3.07847
discovery	DRIMSeq	ENST00000357398	0.0456265	0.0108184	0.000452719	ENSG00000136531	SCN2A	protein_coding	1.90572
discovery	DRIMSeq	ENST00000467651	0.0291518	0.00175	2.44109e-05	ENSG00000162572	SCNN1D	processed_transcript	-3.5553
discovery	DRIMSeq	ENST00000264932	0.0178093	0.00191459	8.01202e-05	ENSG00000073578	SDHA	protein_coding	-1.01401
discovery	DRIMSeq	ENST00000505555	0.0178093	0.030447	0.00127412	ENSG00000073578	SDHA	retained_intron	1.11321
discovery	DRIMSeq	ENST00000399395	0.0488144	0.0110835	0.000463815	ENSG00000100445	SDR39U1	protein_coding	-1.1251
discovery	DRIMSeq	ENST00000423034	0.0262051	0	0.000634452	ENSG00000184640	SEPT9	protein_coding	1.0115
discovery	DRIMSeq	ENST00000541152	0.0262051	0	0.000634452	ENSG00000184640	SEPT9	protein_coding	-1.0115
discovery	DRIMSeq	ENST00000518437	0.000223195	2.87831e-07	6.02245e-09	ENSG00000206573	SETD5-AS1	antisense	-1.5847
discovery	DRIMSeq	ENST00000400358	0.00647264	0.000464034	1.94185e-05	ENSG00000167037	SGSM1	protein_coding	-0.912037
discovery	DRIMSeq	ENST00000470591	0.00647264	0.001205	5.04259e-05	ENSG00000167037	SGSM1	processed_transcript	0.889661
discovery	DRIMSeq	ENST00000503071	0.0302169	0.0117517	0.000122944	ENSG00000169247	SH3TC2	processed_transcript	2.33124
discovery	DRIMSeq	ENST00000602239	0.0236176	0.00565672	5.91794e-05	ENSG00000160410	SHKBP1	retained_intron	2.5227
discovery	DRIMSeq	ENST00000378536	0.00182117	5.80192e-05	2.42794e-06	ENSG00000157933	SKI	protein_coding	-0.928771
discovery	DRIMSeq	ENST00000508416	0.00182117	0.00107066	4.48042e-05	ENSG00000157933	SKI	processed_transcript	0.888368
discovery	DRIMSeq	ENST00000461616	0.0386784	0.0110564	0.000462681	ENSG00000221955	SLC12A8	processed_transcript	-1.30568
discovery	DRIMSeq	ENST00000369626	0.0388082	0	0.00124643	ENSG00000155380	SLC16A1	protein_coding	-1.01648
discovery	DRIMSeq	ENST00000478835	0.0388082	0	0.00124643	ENSG00000155380	SLC16A1	processed_transcript	1.01648
discovery	DRIMSeq	ENST00000345044	0.0140365	0.00355009	7.42806e-05	ENSG00000133460	SLC2A11	protein_coding	-0.671741
discovery	DRIMSeq	ENST00000473157	0.0159637	0.000653207	9.11162e-06	ENSG00000125520	SLC2A4RG	processed_transcript	-2.29591
discovery	DRIMSeq	ENST00000371899	0.00306609	0.000131272	5.49336e-06	ENSG00000160326	SLC2A6	protein_coding	-1.22829
discovery	DRIMSeq	ENST00000371897	0.00306609	0.00639746	0.000267716	ENSG00000160326	SLC2A6	protein_coding	1.1262
discovery	DRIMSeq	ENST00000343605	0.0470486	0	0.00185239	ENSG00000100036	SLC35E4	protein_coding	-1.50923
discovery	DRIMSeq	ENST00000406566	0.0470486	0	0.00185239	ENSG00000100036	SLC35E4	protein_coding	1.50923
discovery	DRIMSeq	ENST00000495257	0.0392781	0	0.00129661	ENSG00000157800	SLC37A3	processed_transcript	0.8089
discovery	DRIMSeq	ENST00000326232	0.0392781	0	0.00129661	ENSG00000157800	SLC37A3	protein_coding	-0.8089
discovery	DRIMSeq	ENST00000377369	0.0271797	0.00451914	0.000189113	ENSG00000148482	SLC39A12	protein_coding	-0.944686
discovery	DRIMSeq	ENST00000377374	0.0271797	0.0200354	0.000838426	ENSG00000148482	SLC39A12	protein_coding	0.823038
discovery	DRIMSeq	ENST00000535347	0.00103113	0.00116471	2.43698e-05	ENSG00000111181	SLC6A12	protein_coding	-1.50045
discovery	DRIMSeq	ENST00000280612	0.00103113	0	3.03087e-06	ENSG00000151012	SLC7A11	protein_coding	-1.65162
discovery	DRIMSeq	ENST00000509248	0.00103113	0	3.03087e-06	ENSG00000151012	SLC7A11	nonsense_mediated_decay	1.65162
discovery	DRIMSeq	ENST00000555678	0.00260859	0.00150331	6.29094e-05	ENSG00000155465	SLC7A7	retained_intron	2.14114
discovery	DRIMSeq	ENST00000555702	0.00260859	0.0327648	0.00137111	ENSG00000155465	SLC7A7	protein_coding	-1.7207
discovery	DRIMSeq	ENST00000452078	0.0388082	0	0.00123177	ENSG00000084453	SLCO1A2	protein_coding	-0.825688
discovery	DRIMSeq	ENST00000463718	0.0388082	0	0.00123177	ENSG00000084453	SLCO1A2	retained_intron	0.825688
discovery	DRIMSeq	ENST00000506626	0.00195856	0.000212597	4.4483e-06	ENSG00000170365	SMAD1	processed_transcript	1.63539
discovery	DRIMSeq	ENST00000591914	0.00667143	0.00324059	4.52031e-05	ENSG00000141646	SMAD4	protein_coding	-2.42711
discovery	DRIMSeq	ENST00000244520	0.0305452	0	0.000850579	ENSG00000124562	SNRPC	protein_coding	-1.84472
discovery	DRIMSeq	ENST00000374018	0.0305452	0	0.000850579	ENSG00000124562	SNRPC	protein_coding	1.84472
discovery	DRIMSeq	ENST00000418788	0.0291518	0	0.000782917	ENSG00000224543	SNRPGP15	processed_pseudogene	2.82236
discovery	DRIMSeq	ENST00000600149	0.0291518	0	0.000782917	ENSG00000224543	SNRPGP15	processed_pseudogene	-2.82236
discovery	DRIMSeq	ENST00000308342	0.0414099	0.00514143	7.17181e-05	ENSG00000172803	SNX32	protein_coding	-0.902011
discovery	DRIMSeq	ENST00000308527	0.008918	0	8.69174e-05	ENSG00000173548	SNX33	protein_coding	1.79594
discovery	DRIMSeq	ENST00000569152	0.008918	0	8.69174e-05	ENSG00000173548	SNX33	protein_coding	-1.79594
discovery	DRIMSeq	ENST00000206020	0.0471741	0	0.00187575	ENSG00000091640	SPAG7	protein_coding	-0.71811
discovery	DRIMSeq	ENST00000571023	0.0471741	0	0.00187575	ENSG00000091640	SPAG7	processed_transcript	0.71811
discovery	DRIMSeq	ENST00000261866	0.0414958	0	0.00147007	ENSG00000104133	SPG11	protein_coding	-0.791794
discovery	DRIMSeq	ENST00000560299	0.0414958	0	0.00147007	ENSG00000104133	SPG11	retained_intron	0.791794
discovery	DRIMSeq	ENST00000476377	0.0215993	0.00118168	2.4725e-05	ENSG00000133104	SPG20	processed_transcript	1.13412
discovery	DRIMSeq	ENST00000264659	4.20676e-06	1.38451e-05	2.89688e-07	ENSG00000017373	SRCIN1	protein_coding	-0.839871
discovery	DRIMSeq	ENST00000581656	4.20676e-06	0.000111141	2.32547e-06	ENSG00000017373	SRCIN1	processed_transcript	0.975653
discovery	DRIMSeq	ENST00000586778	0.0343528	0.00788374	0.000164956	ENSG00000161547	SRSF2	retained_intron	1.2328
discovery	DRIMSeq	ENST00000557154	7.15808e-05	1.68617e-07	2.35205e-09	ENSG00000100650	SRSF5	protein_coding	-2.07924
discovery	DRIMSeq	ENST00000348495	0.0287317	0.0474948	0.00198752	ENSG00000130511	SSBP4	protein_coding	-1.29303
discovery	DRIMSeq	ENST00000437941	0.0370208	0.0117848	0.000493162	ENSG00000117155	SSX2IP	protein_coding	1.07885
discovery	DRIMSeq	ENST00000361392	0.00137989	0	4.69642e-06	ENSG00000126091	ST3GAL3	protein_coding	-2.12512
discovery	DRIMSeq	ENST00000361400	0.00137989	0	4.69642e-06	ENSG00000126091	ST3GAL3	protein_coding	2.12512
discovery	DRIMSeq	ENST00000444328	0.0366161	0.0293689	0.001229	ENSG00000110080	ST3GAL4	protein_coding	-1.09433
discovery	DRIMSeq	ENST00000393808	0.0236176	0.00182996	7.65785e-05	ENSG00000115525	ST3GAL5	protein_coding	-0.9599
discovery	DRIMSeq	ENST00000492674	0.000530458	7.6715e-05	1.60515e-06	ENSG00000066923	STAG3	retained_intron	3.88362
discovery	DRIMSeq	ENST00000595181	0.0454731	0	0.00170946	ENSG00000076944	STXBP2	retained_intron	1.50927
discovery	DRIMSeq	ENST00000221283	0.0454731	0	0.00170946	ENSG00000076944	STXBP2	protein_coding	-1.50927
discovery	DRIMSeq	ENST00000547586	0.0011638	1.55193e-05	1.62359e-07	ENSG00000139531	SUOX	protein_coding	3.40564
discovery	DRIMSeq	ENST00000512997	0.0220696	0.00093028	1.94648e-05	ENSG00000204176	SYT15	protein_coding	-1.3272
discovery	DRIMSeq	ENST00000276692	0.00325303	0.000268458	1.12342e-05	ENSG00000147687	TATDN1	protein_coding	-1.47116
discovery	DRIMSeq	ENST00000520321	0.00325303	0.0242503	0.00101481	ENSG00000147687	TATDN1	nonsense_mediated_decay	1.70255
discovery	DRIMSeq	ENST00000258770	0.00667143	0.000352676	7.37925e-06	ENSG00000136270	TBRG4	protein_coding	-1.60025
discovery	DRIMSeq	ENST00000325318	0.00142986	0.00259905	5.43814e-05	ENSG00000213123	TCTEX1D2	protein_coding	-0.896659
discovery	DRIMSeq	ENST00000491186	0.00142986	0.0281887	0.000589809	ENSG00000213123	TCTEX1D2	processed_transcript	0.934392
discovery	DRIMSeq	ENST00000314250	0.00666678	0.00169633	3.54933e-05	ENSG00000111077	TENC1	protein_coding	-0.714207
discovery	DRIMSeq	ENST00000552403	0.00666678	0.0277562	0.000580759	ENSG00000111077	TENC1	retained_intron	0.698649
discovery	DRIMSeq	ENST00000272438	0.0196835	0.00310508	6.49694e-05	ENSG00000144043	TEX261	protein_coding	-1.03496
discovery	DRIMSeq	ENST00000374990	0.0187088	0.00203368	8.51039e-05	ENSG00000106799	TGFBR1	protein_coding	2.02446
discovery	DRIMSeq	ENST00000377627	0.0278433	0.00333149	0.000139414	ENSG00000041988	THAP3	protein_coding	1.75563
discovery	DRIMSeq	ENST00000368817	0.0187088	0	0.000340681	ENSG00000196407	THEM5	protein_coding	-1.74365
discovery	DRIMSeq	ENST00000453881	0.0187088	0	0.000340681	ENSG00000196407	THEM5	protein_coding	1.74365
discovery	DRIMSeq	ENST00000354618	0.0463093	0.0130776	0.000273631	ENSG00000054118	THRAP3	protein_coding	-0.607124
discovery	DRIMSeq	ENST00000452837	0.0256188	0.00964383	0.000134522	ENSG00000134077	THUMPD3	protein_coding	-1.22112
discovery	DRIMSeq	ENST00000279263	0.00284126	7.30216e-06	7.63936e-08	ENSG00000149809	TM7SF2	protein_coding	-1.76485
discovery	DRIMSeq	ENST00000258412	0.0454731	0	0.001705	ENSG00000135926	TMBIM1	protein_coding	-0.94668
discovery	DRIMSeq	ENST00000420341	0.0454731	0	0.001705	ENSG00000135926	TMBIM1	protein_coding	0.94668
discovery	DRIMSeq	ENST00000481238	0.0415266	0.0128918	0.000539485	ENSG00000158604	TMED4	protein_coding	0.737796
discovery	DRIMSeq	ENST00000457408	0.0415266	0.0247698	0.00103655	ENSG00000158604	TMED4	protein_coding	-0.620715
discovery	DRIMSeq	ENST00000549288	0.00215685	0.000109573	2.29266e-06	ENSG00000134291	TMEM106C	protein_coding	3.03846
discovery	DRIMSeq	ENST00000382753	0.00986222	0.000758298	1.58663e-05	ENSG00000132406	TMEM128	protein_coding	-1.15002
discovery	DRIMSeq	ENST00000382936	0.0132006	0.00822398	0.000172075	ENSG00000168936	TMEM129	protein_coding	-0.733529
discovery	DRIMSeq	ENST00000480360	0.0132006	0.0430151	0.00090003	ENSG00000168936	TMEM129	nonsense_mediated_decay	1.05223
discovery	DRIMSeq	ENST00000537110	0.0228954	0.00475957	0.000199174	ENSG00000006118	TMEM132A	processed_transcript	0.980948
discovery	DRIMSeq	ENST00000597370	0.00784811	0.00377111	3.94526e-05	ENSG00000161558	TMEM143	nonsense_mediated_decay	2.51733
discovery	DRIMSeq	ENST00000565468	0.0139758	0	0.000192874	ENSG00000261115	TMEM178B	protein_coding	-0.910186
discovery	DRIMSeq	ENST00000563442	0.0139758	0	0.000192874	ENSG00000261115	TMEM178B	retained_intron	0.910186
discovery	DRIMSeq	ENST00000281017	0.0120253	0	0.000154409	ENSG00000151353	TMEM18	protein_coding	1.4723
discovery	DRIMSeq	ENST00000355654	0.0120253	0	0.000154409	ENSG00000151353	TMEM18	protein_coding	-1.4723
discovery	DRIMSeq	ENST00000361906	0.000223195	2.30319e-06	4.8191e-08	ENSG00000198792	TMEM184B	protein_coding	-1.22198
discovery	DRIMSeq	ENST00000361684	0.000223195	0.000113712	2.37926e-06	ENSG00000198792	TMEM184B	protein_coding	1.04037
discovery	DRIMSeq	ENST00000238788	0.0498511	0.0131848	0.000551747	ENSG00000119777	TMEM214	protein_coding	-1.04581
discovery	DRIMSeq	ENST00000608611	0.0186052	0.00187222	7.83472e-05	ENSG00000186501	TMEM222	protein_coding	-1.41036
discovery	DRIMSeq	ENST00000379299	0.0479198	0	0.00193859	ENSG00000089063	TMEM230	protein_coding	0.931828
discovery	DRIMSeq	ENST00000202834	0.0479198	0	0.00193859	ENSG00000089063	TMEM230	protein_coding	-0.931828
discovery	DRIMSeq	ENST00000321196	0.0460462	0.013921	0.000194185	ENSG00000179104	TMTC2	protein_coding	-0.796588
discovery	DRIMSeq	ENST00000413971	0.016443	0.0106157	0.000444237	ENSG00000077097	TOP2B	nonsense_mediated_decay	1.29461
discovery	DRIMSeq	ENST00000272424	0.00770756	0.00109459	1.14513e-05	ENSG00000144034	TPRKB	protein_coding	-0.939924
discovery	DRIMSeq	ENST00000453386	0.0486374	0.00921878	0.00019289	ENSG00000136527	TRA2B	protein_coding	-0.869603
discovery	DRIMSeq	ENST00000558880	0.0151134	0.00425995	8.91333e-05	ENSG00000131323	TRAF3	retained_intron	0.830084
discovery	DRIMSeq	ENST00000412615	0.00792272	0.000204625	2.85432e-06	ENSG00000135148	TRAFD1	protein_coding	-1.31752
discovery	DRIMSeq	ENST00000567312	0.0162533	0.00190056	2.6511e-05	ENSG00000167515	TRAPPC2L	protein_coding	-1.24293
discovery	DRIMSeq	ENST00000577426	0.0456265	0.0229534	0.000960534	ENSG00000153339	TRAPPC8	processed_transcript	0.61446
discovery	DRIMSeq	ENST00000441818	0.0263282	0.00268454	5.61702e-05	ENSG00000100416	TRMU	nonsense_mediated_decay	-0.813367
discovery	DRIMSeq	ENST00000485138	0.000817368	2.89796e-05	1.21272e-06	ENSG00000165125	TRPV6	retained_intron	1.71007
discovery	DRIMSeq	ENST00000463646	0.000817368	0.000119362	4.99497e-06	ENSG00000165125	TRPV6	retained_intron	-1.24761
discovery	DRIMSeq	ENST00000463601	0.00610006	0.000146051	6.1118e-06	ENSG00000103197	TSC2	retained_intron	1.06864
discovery	DRIMSeq	ENST00000498097	0.0470082	0.0395465	0.000827454	ENSG00000135951	TSGA10	processed_transcript	0.785231
discovery	DRIMSeq	ENST00000373290	0.00139218	0	4.84594e-06	ENSG00000099282	TSPAN15	protein_coding	-2.32487
discovery	DRIMSeq	ENST00000475069	0.00139218	0	4.84594e-06	ENSG00000099282	TSPAN15	retained_intron	2.32487
discovery	DRIMSeq	ENST00000508164	0.00989384	0.000452307	9.46388e-06	ENSG00000048140	TSPAN17	protein_coding	-1.12919
discovery	DRIMSeq	ENST00000529221	0.0287317	0.00773938	0.000161936	ENSG00000149292	TTC12	protein_coding	-1.70699
discovery	DRIMSeq	ENST00000472527	0.0319243	0.00310984	4.33794e-05	ENSG00000135912	TTLL4	retained_intron	-1.24961
discovery	DRIMSeq	ENST00000258796	0.0011638	1.66442e-05	6.96511e-07	ENSG00000136295	TTYH3	protein_coding	-1.10289
discovery	DRIMSeq	ENST00000400376	0.0011638	0.0011137	4.66052e-05	ENSG00000136295	TTYH3	protein_coding	1.05208
discovery	DRIMSeq	ENST00000248846	0.0383261	0.00471621	6.57866e-05	ENSG00000128159	TUBGCP6	protein_coding	-0.927686
discovery	DRIMSeq	ENST00000503506	3.69818e-05	1.93828e-05	4.05558e-07	ENSG00000198431	TXNRD1	protein_coding	-1.41253
discovery	DRIMSeq	ENST00000291552	0.00261822	2.18596e-05	2.28691e-07	ENSG00000160201	U2AF1	protein_coding	-0.880004
discovery	DRIMSeq	ENST00000380276	0.00261822	0.00758958	7.94006e-05	ENSG00000160201	U2AF1	protein_coding	0.78245
discovery	DRIMSeq	ENST00000494576	0.000817368	5.52805e-05	1.15667e-06	ENSG00000134882	UBAC2	processed_transcript	-1.41367
discovery	DRIMSeq	ENST00000460562	0.000817368	0.014523	0.000303872	ENSG00000134882	UBAC2	processed_transcript	1.09852
discovery	DRIMSeq	ENST00000373910	0.030625	0.0125094	0.000523481	ENSG00000072401	UBE2D1	protein_coding	-0.882869
discovery	DRIMSeq	ENST00000345496	0.0162533	0.000498166	1.04234e-05	ENSG00000184787	UBE2G2	protein_coding	-0.718789
discovery	DRIMSeq	ENST00000488418	0.00599023	0.000187434	2.61453e-06	ENSG00000160087	UBE2J2	protein_coding	1.34467
discovery	DRIMSeq	ENST00000360943	0.0286343	0.00293569	6.1425e-05	ENSG00000159202	UBE2Z	protein_coding	-0.715909
discovery	DRIMSeq	ENST00000354216	0.00423414	0.000762723	1.06393e-05	ENSG00000198276	UCKL1	protein_coding	-1.02732
discovery	DRIMSeq	ENST00000509180	0.00260859	0.0244057	0.000510655	ENSG00000109775	UFSP2	protein_coding	1.22156
discovery	DRIMSeq	ENST00000335765	0.00914757	0.000193681	2.70167e-06	ENSG00000109103	UNC119	protein_coding	-1.35184
discovery	DRIMSeq	ENST00000524574	0.0241927	0.0182382	0.000381609	ENSG00000134215	VAV3	processed_transcript	1.81951
discovery	DRIMSeq	ENST00000493786	0.0215033	0.00896513	0.000187583	ENSG00000112715	VEGFA	retained_intron	1.13538
discovery	DRIMSeq	ENST00000283713	0.0120824	0.00786412	0.000109697	ENSG00000136059	VILL	protein_coding	1.97963
discovery	DRIMSeq	ENST00000573314	0.0108017	0.000549697	7.66776e-06	ENSG00000138614	VWA9	nonsense_mediated_decay	-1.69791
discovery	DRIMSeq	ENST00000261405	0.0479132	0	0.00193461	ENSG00000110799	VWF	protein_coding	1.38365
discovery	DRIMSeq	ENST00000538635	0.0479132	0	0.00193461	ENSG00000110799	VWF	processed_transcript	-1.38365
discovery	DRIMSeq	ENST00000527986	0.0237692	0	0.000530076	ENSG00000254635	WAC-AS1	antisense	-1.04325
discovery	DRIMSeq	ENST00000528337	0.0237692	0	0.000530076	ENSG00000254635	WAC-AS1	antisense	1.04325
discovery	DRIMSeq	ENST00000251289	0.01311	0.00172617	3.61177e-05	ENSG00000065268	WDR18	protein_coding	-0.971924
discovery	DRIMSeq	ENST00000395474	0.00668416	0	5.37711e-05	ENSG00000178252	WDR6	protein_coding	1.40132
discovery	DRIMSeq	ENST00000608424	0.00668416	0	5.37711e-05	ENSG00000178252	WDR6	protein_coding	-1.40132
discovery	DRIMSeq	ENST00000375128	0.00261822	2.32083e-05	4.856e-07	ENSG00000136936	XPA	protein_coding	-1.14725
discovery	DRIMSeq	ENST00000223273	0.00157582	1.95792e-05	8.19335e-07	ENSG00000241127	YAE1D1	protein_coding	-1.07979
discovery	DRIMSeq	ENST00000469737	0.00157582	0.0161816	0.000677154	ENSG00000241127	YAE1D1	processed_transcript	0.930315
discovery	DRIMSeq	ENST00000376901	0.0281745	0.00503118	0.00010527	ENSG00000174851	YIF1A	protein_coding	-0.838322
discovery	DRIMSeq	ENST00000335953	0.0238427	0	0.000536681	ENSG00000109906	ZBTB16	protein_coding	-0.882119
discovery	DRIMSeq	ENST00000545851	0.0238427	0	0.000536681	ENSG00000109906	ZBTB16	processed_transcript	0.882119
discovery	DRIMSeq	ENST00000262577	0.0438669	0	0.00160836	ENSG00000014164	ZC3H3	protein_coding	-1.03402
discovery	DRIMSeq	ENST00000528401	0.0438669	0	0.00160836	ENSG00000014164	ZC3H3	protein_coding	1.03402
discovery	DRIMSeq	ENST00000370854	9.12231e-05	7.45292e-08	1.03961e-09	ENSG00000171307	ZDHHC16	protein_coding	-2.11399
discovery	DRIMSeq	ENST00000299173	0.0105091	0.00881298	0.000184399	ENSG00000166140	ZFYVE19	protein_coding	-0.96018
discovery	DRIMSeq	ENST00000357182	0.0289255	0.00374403	0.000156677	ENSG00000163867	ZMYM6	protein_coding	-0.940791
discovery	DRIMSeq	ENST00000592529	0.00653278	0.009209	0.000128457	ENSG00000167384	ZNF180	protein_coding	-2.41284
discovery	DRIMSeq	ENST00000601993	0.0140365	0.000346524	7.25053e-06	ENSG00000160321	ZNF208	protein_coding	1.12909
discovery	DRIMSeq	ENST00000588312	0.0248575	0.00355698	7.44247e-05	ENSG00000090612	ZNF268	nonsense_mediated_decay	3.77567
discovery	DRIMSeq	ENST00000426813	0.0407671	0.0072	0.000100433	ENSG00000168661	ZNF30	protein_coding	-3.11936
discovery	DRIMSeq	ENST00000243643	0.00603027	0.000372204	7.78783e-06	ENSG00000170954	ZNF415	protein_coding	-1.85298
discovery	DRIMSeq	ENST00000594012	0.01311	0.00120255	5.03232e-05	ENSG00000198521	ZNF43	protein_coding	-0.795244
discovery	DRIMSeq	ENST00000598288	0.01311	0.00713251	0.000298475	ENSG00000198521	ZNF43	protein_coding	0.637737
discovery	DRIMSeq	ENST00000361807	0.00179752	0	6.96745e-06	ENSG00000198298	ZNF485	protein_coding	-5.26135
discovery	DRIMSeq	ENST00000374435	0.00179752	0	6.96745e-06	ENSG00000198298	ZNF485	protein_coding	5.26135
discovery	DRIMSeq	ENST00000416136	0.0277868	0.0230956	0.000966484	ENSG00000249709	ZNF564	protein_coding	0.888448
discovery	DRIMSeq	ENST00000339282	0.0277868	0.0239762	0.00100334	ENSG00000249709	ZNF564	protein_coding	-0.805514
discovery	DRIMSeq	ENST00000458270	0.0168681	0.0303595	0.00127046	ENSG00000183309	ZNF623	protein_coding	1.16278
discovery	DRIMSeq	ENST00000526926	0.0168681	0.0354094	0.00148178	ENSG00000183309	ZNF623	protein_coding	-0.731353
discovery	DRIMSeq	ENST00000395219	0.0471741	0.00554353	0.00011599	ENSG00000229809	ZNF688	protein_coding	-2.42007
discovery	DRIMSeq	ENST00000372507	0.0218151	0.0240719	0.00050367	ENSG00000164011	ZNF691	protein_coding	2.00475
discovery	DRIMSeq	ENST00000566625	0.0300421	0.0080767	0.000168993	ENSG00000179965	ZNF771	protein_coding	1.32723
discovery	DRIMSeq	ENST00000601857	0.0399994	0.0156517	0.000654978	ENSG00000213799	ZNF845	protein_coding	1.92463
discovery	DEXSeq	ENST00000464157	0.0147533	0.000750949	1.49284e-05	ENSG00000107331	ABCA2	processed_transcript	1.97415
discovery	DEXSeq	ENST00000420774	0.0276992	0.00680923	6.76814e-05	ENSG00000214870	AC004540.5	lincRNA	1.06224
discovery	DEXSeq	ENST00000417692	0.0280259	0.00361877	7.19387e-05	ENSG00000233230	AC079807.2	antisense	0.907256
discovery	DEXSeq	ENST00000497320	0.0438258	0.00974131	0.000193651	ENSG00000242474	AC093627.9	lincRNA	-1.20756
discovery	DEXSeq	ENST00000217455	0.031956	0	9.62268e-05	ENSG00000101473	ACOT8	protein_coding	-1.03758
discovery	DEXSeq	ENST00000484975	0.031956	0	0.000147557	ENSG00000101473	ACOT8	retained_intron	1.03808
discovery	DEXSeq	ENST00000373443	0.0311231	0.0133315	8.83405e-05	ENSG00000142920	ADC	protein_coding	-2.24377
discovery	DEXSeq	ENST00000407796	0.0454843	0	0.000244784	ENSG00000142208	AKT1	protein_coding	-1.21319
discovery	DEXSeq	ENST00000555380	0.0454843	0	0.000353977	ENSG00000142208	AKT1	protein_coding	1.21386
discovery	DEXSeq	ENST00000344175	0.0462169	0.0390858	0.000259	ENSG00000204673	AKT1S1	protein_coding	-2.45608
discovery	DEXSeq	ENST00000358531	0.0161775	0.00208875	2.07615e-05	ENSG00000213390	ARHGAP19	protein_coding	-1.51228
discovery	DEXSeq	ENST00000452522	0.0451945	0.0118982	0.000236527	ENSG00000074964	ARHGEF10L	protein_coding	-1.04692
discovery	DEXSeq	ENST00000536481	0.0427481	0.0185787	0.000184666	ENSG00000110237	ARHGEF17	retained_intron	0.878683
discovery	DEXSeq	ENST00000310256	0.0426548	0	0.00018321	ENSG00000173409	ARV1	protein_coding	-0.831477
discovery	DEXSeq	ENST00000435927	0.0426548	0	0.00028144	ENSG00000173409	ARV1	protein_coding	0.831781
discovery	DEXSeq	ENST00000185907	0.0155398	0	1.61077e-05	ENSG00000204147	ASAH2B	protein_coding	0.964886
discovery	DEXSeq	ENST00000374007	0.0155398	0	1.79783e-05	ENSG00000204147	ASAH2B	protein_coding	-0.964806
discovery	DEXSeq	ENST00000562396	0.033565	0.0176287	0.000116816	ENSG00000166669	ATF7IP2	retained_intron	0.87613
discovery	DEXSeq	ENST00000359933	0.0322056	0.0103166	0.000102543	ENSG00000066739	ATG2B	protein_coding	-0.774898
discovery	DEXSeq	ENST00000257861	0.0383663	0.0238673	0.000158155	ENSG00000135407	AVIL	protein_coding	0.768918
discovery	DEXSeq	ENST00000484002	0.0451139	0.012045	0.000239448	ENSG00000121753	BAI2	processed_transcript	0.701739
discovery	DEXSeq	ENST00000369541	0.0451038	0	0.00023828	ENSG00000116752	BCAS2	protein_coding	-0.991688
discovery	DEXSeq	ENST00000485021	0.0451038	0	0.000341027	ENSG00000116752	BCAS2	processed_transcript	0.990985
discovery	DEXSeq	ENST00000264381	0.0348028	0	0.000126279	ENSG00000114200	BCHE	protein_coding	-1.77512
discovery	DEXSeq	ENST00000540653	0.0348028	0	0.000252087	ENSG00000114200	BCHE	protein_coding	1.78666
discovery	DEXSeq	ENST00000489183	0.0243025	0.00265516	5.27828e-05	ENSG00000119866	BCL11A	processed_transcript	0.845708
discovery	DEXSeq	ENST00000409400	0.0458399	0.0392793	0.000260282	ENSG00000136717	BIN1	protein_coding	-1.61016
discovery	DEXSeq	ENST00000533472	0.0487176	0.0148232	0.000294675	ENSG00000182993	C12orf60	processed_transcript	1.05277
discovery	DEXSeq	ENST00000397666	0.0320526	0.00437756	8.70231e-05	ENSG00000130731	C16orf13	protein_coding	-0.823139
discovery	DEXSeq	ENST00000338401	0.0320526	0.0117331	0.000233246	ENSG00000130731	C16orf13	protein_coding	1.28546
discovery	DEXSeq	ENST00000565112	0.0133203	0.000578784	1.15058e-05	ENSG00000155330	C16orf87	protein_coding	1.10335
discovery	DEXSeq	ENST00000595077	0.0237181	0.00733219	4.85864e-05	ENSG00000006015	C19orf60	retained_intron	1.16326
discovery	DEXSeq	ENST00000294360	0.0449668	0.0319957	0.000212017	ENSG00000162384	C1orf123	protein_coding	-1.0728
discovery	DEXSeq	ENST00000419612	0.0317633	0.00970156	9.64303e-05	ENSG00000197183	C20orf112	protein_coding	1.0859
discovery	DEXSeq	ENST00000359676	0.0317633	0.0203846	0.000202616	ENSG00000197183	C20orf112	protein_coding	-0.565362
discovery	DEXSeq	ENST00000586876	0.027542	0.0100533	6.66177e-05	ENSG00000167434	CA4	nonsense_mediated_decay	1.36872
discovery	DEXSeq	ENST00000277549	5.13389e-05	1.27469e-06	6.33501e-09	ENSG00000148408	CACNA1B	protein_coding	-0.949614
discovery	DEXSeq	ENST00000550804	0.00532291	0.000495611	3.28414e-06	ENSG00000012822	CALCOCO1	protein_coding	-0.983439
discovery	DEXSeq	ENST00000237177	0.0429533	0.0188813	0.000187673	ENSG00000118412	CASP8AP2	processed_transcript	-0.475522
discovery	DEXSeq	ENST00000588821	0.0172753	0.00257365	2.55812e-05	ENSG00000183401	CCDC159	retained_intron	3.12328
discovery	DEXSeq	ENST00000263102	0.0446211	0	0.000216998	ENSG00000108091	CCDC6	protein_coding	-0.738095
discovery	DEXSeq	ENST00000518638	0.0446211	0	0.000373297	ENSG00000108091	CCDC6	retained_intron	0.73903
discovery	DEXSeq	ENST00000517487	0.0355748	0.02107	0.000139619	ENSG00000175305	CCNE2	retained_intron	1.02776
discovery	DEXSeq	ENST00000310833	0.0455649	0.0117127	0.000232841	ENSG00000174059	CD34	protein_coding	-0.84959
discovery	DEXSeq	ENST00000367041	0.0317647	0.00875536	8.70254e-05	ENSG00000117335	CD46	protein_coding	-1.28597
discovery	DEXSeq	ENST00000476153	0.0451255	0.0215178	0.00021388	ENSG00000117266	CDK18	retained_intron	1.08638
discovery	DEXSeq	ENST00000514507	0.0263735	0.00307792	6.11871e-05	ENSG00000112877	CEP72	processed_transcript	1.10608
discovery	DEXSeq	ENST00000264935	0.0263735	0.0202279	0.000402117	ENSG00000112877	CEP72	protein_coding	-0.786868
discovery	DEXSeq	ENST00000325167	0.0324662	0.00475657	9.45574e-05	ENSG00000176108	CHMP6	protein_coding	-1.43734
discovery	DEXSeq	ENST00000572778	0.0324662	0.0294184	0.000584819	ENSG00000176108	CHMP6	protein_coding	1.13978
discovery	DEXSeq	ENST00000258930	0.0433468	0	0.000197955	ENSG00000136425	CIB2	protein_coding	-1.59564
discovery	DEXSeq	ENST00000560618	0.0433468	0	0.000525815	ENSG00000136425	CIB2	protein_coding	1.60325
discovery	DEXSeq	ENST00000539413	0.0473317	0.0138134	0.0002746	ENSG00000122966	CIT	processed_transcript	0.366521
discovery	DEXSeq	ENST00000488090	0.0348232	0.0126255	0.000125493	ENSG00000119946	CNNM1	processed_transcript	0.786204
discovery	DEXSeq	ENST00000462604	0.000413054	6.15342e-06	6.11629e-08	ENSG00000144810	COL8A1	processed_transcript	5.87252
discovery	DEXSeq	ENST00000267935	0.0136353	0.00243759	1.21144e-05	ENSG00000140365	COMMD4	protein_coding	-1.27116
discovery	DEXSeq	ENST00000382395	0.0249714	0.00564254	5.60849e-05	ENSG00000137449	CPEB2	protein_coding	-0.851015
discovery	DEXSeq	ENST00000550030	0.0344089	0.0185847	0.000123151	ENSG00000169372	CRADD	processed_transcript	1.18369
discovery	DEXSeq	ENST00000332896	0.0344089	0.0477301	0.000316281	ENSG00000169372	CRADD	protein_coding	-1.16263
discovery	DEXSeq	ENST00000468839	0.0364583	0.0145767	0.000144888	ENSG00000007545	CRAMP1L	retained_intron	1.04404
discovery	DEXSeq	ENST00000482691	0.0357863	0.0209287	0.000138683	ENSG00000163703	CRELD1	retained_intron	1.00357
discovery	DEXSeq	ENST00000513708	0.0486718	0.0147488	0.000293196	ENSG00000230561	CTC-228N24.1	lincRNA	0.945692
discovery	DEXSeq	ENST00000415461	0.0161189	0.0010606	2.1084e-05	ENSG00000085733	CTTN	protein_coding	1.13053
discovery	DEXSeq	ENST00000577830	0.0451452	0.0223123	0.000221777	ENSG00000180891	CUEDC1	protein_coding	-0.758789
discovery	DEXSeq	ENST00000490926	0.0141497	0.000702655	1.39683e-05	ENSG00000114395	CYB561D2	processed_transcript	1.41954
discovery	DEXSeq	ENST00000573984	0.0384621	0.00788009	0.000156651	ENSG00000167740	CYB5D2	protein_coding	0.876976
discovery	DEXSeq	ENST00000491083	0.0479358	0.0141088	0.000280474	ENSG00000146122	DAAM2	processed_transcript	0.988943
discovery	DEXSeq	ENST00000261891	0.0450867	0.0221714	0.000220376	ENSG00000035664	DAPK2	protein_coding	-1.22789
discovery	DEXSeq	ENST00000446987	0.0453143	0.0337627	0.000223727	ENSG00000136271	DDX56	nonsense_mediated_decay	-0.839362
discovery	DEXSeq	ENST00000220764	0.0282515	0.00368298	7.32152e-05	ENSG00000104325	DECR1	protein_coding	-1.46589
discovery	DEXSeq	ENST00000521668	0.0282515	0.00716743	0.000142484	ENSG00000104325	DECR1	processed_transcript	1.32454
discovery	DEXSeq	ENST00000537639	0.0159772	0.000912422	1.81383e-05	ENSG00000146966	DENND2A	protein_coding	-5.12997
discovery	DEXSeq	ENST00000485359	0.0179888	0.00138464	2.75257e-05	ENSG00000198837	DENND4B	retained_intron	1.02912
discovery	DEXSeq	ENST00000409775	0.0463127	0.0265714	0.000264111	ENSG00000105928	DFNA5	protein_coding	-1.77257
discovery	DEXSeq	ENST00000332324	0.0458997	0.0127111	0.000252688	ENSG00000185000	DGAT1	protein_coding	-0.799759
discovery	DEXSeq	ENST00000431497	0.0452008	0.0236873	0.000235444	ENSG00000231764	DLX6-AS1	antisense	-0.941501
discovery	DEXSeq	ENST00000592152	0.0199632	0.00513035	3.3996e-05	ENSG00000187775	DNAH17	processed_transcript	-1.93145
discovery	DEXSeq	ENST00000473051	0.0129596	0.00102969	1.02348e-05	ENSG00000148719	DNAJB12	retained_intron	0.981187
discovery	DEXSeq	ENST00000220496	0.043531	0.0197841	0.000196647	ENSG00000104129	DNAJC17	protein_coding	-0.825113
discovery	DEXSeq	ENST00000553645	0.035638	0.0070801	0.000140748	ENSG00000119661	DNAL1	protein_coding	-0.489201
discovery	DEXSeq	ENST00000555919	0.035638	0.0329027	0.000654084	ENSG00000119661	DNAL1	protein_coding	0.623127
discovery	DEXSeq	ENST00000559585	0.01788	0.0041954	2.78006e-05	ENSG00000134146	DPH6	processed_transcript	-1.46539
discovery	DEXSeq	ENST00000394389	0.0450704	0.0108577	0.000215845	ENSG00000161326	DUSP14	protein_coding	-1.03449
discovery	DEXSeq	ENST00000558813	0.0014534	1.80432e-05	3.58687e-07	ENSG00000128951	DUT	protein_coding	-0.877755
discovery	DEXSeq	ENST00000561350	0.0014534	2.23977e-05	4.45252e-07	ENSG00000128951	DUT	processed_transcript	1.61894
discovery	DEXSeq	ENST00000342725	0.00432849	0.000236439	2.35012e-06	ENSG00000088881	EBF4	protein_coding	-3.30654
discovery	DEXSeq	ENST00000521662	0.042379	0.0182077	0.000180978	ENSG00000120533	ENY2	protein_coding	-0.533405
discovery	DEXSeq	ENST00000460133	0.0160975	0.00187856	1.86723e-05	ENSG00000158220	ESYT3	processed_transcript	-0.755786
discovery	DEXSeq	ENST00000468103	0.0160975	0.00542253	5.38982e-05	ENSG00000158220	ESYT3	retained_intron	0.901939
discovery	DEXSeq	ENST00000374280	0.0277868	0.00334639	6.65239e-05	ENSG00000158008	EXTL1	protein_coding	-1.13242
discovery	DEXSeq	ENST00000470037	0.0277868	0.0216676	0.000430738	ENSG00000158008	EXTL1	processed_transcript	1.03373
discovery	DEXSeq	ENST00000588067	0.0161643	0.00108366	2.15424e-05	ENSG00000161682	FAM171A2	nonsense_mediated_decay	0.924735
discovery	DEXSeq	ENST00000293443	0.0161643	0.0428283	0.000851399	ENSG00000161682	FAM171A2	protein_coding	-0.699798
discovery	DEXSeq	ENST00000494172	0.0335643	0.00554266	0.000110184	ENSG00000168754	FAM178B	retained_intron	1.89654
discovery	DEXSeq	ENST00000520074	0.0335643	0.0129999	0.00025843	ENSG00000168754	FAM178B	processed_transcript	-1.25368
discovery	DEXSeq	ENST00000564424	0.0294168	0.0116143	7.69615e-05	ENSG00000172775	FAM192A	protein_coding	1.18928
discovery	DEXSeq	ENST00000310542	0.04416	0.0101996	0.000202761	ENSG00000173295	FAM86B3P	processed_transcript	-0.954774
discovery	DEXSeq	ENST00000252530	0.033346	0.0177621	0.0001177	ENSG00000130244	FAM98C	protein_coding	-1.34854
discovery	DEXSeq	ENST00000467237	0.0498514	0.0318231	0.000316311	ENSG00000164896	FASTK	retained_intron	0.946029
discovery	DEXSeq	ENST00000444207	0.0352425	0.0199542	0.000132225	ENSG00000100225	FBXO7	protein_coding	0.820213
discovery	DEXSeq	ENST00000586042	0.0316303	0.00439844	8.7438e-05	ENSG00000070388	FGF22	protein_coding	-2.04817
discovery	DEXSeq	ENST00000602661	0.0334832	0.0112249	0.000111571	ENSG00000106692	FKTN	protein_coding	-1.03591
discovery	DEXSeq	ENST00000330753	0.0454147	0.0228969	0.000227587	ENSG00000185070	FLRT2	protein_coding	-0.805466
discovery	DEXSeq	ENST00000570759	0.00149711	3.34546e-05	3.32528e-07	ENSG00000059122	FLYWCH1	processed_transcript	0.796892
discovery	DEXSeq	ENST00000478432	0.0453622	0.0351508	0.000232925	ENSG00000131781	FMO5	processed_transcript	-0.796045
discovery	DEXSeq	ENST00000479318	0.00284764	0.000180295	1.19472e-06	ENSG00000149531	FRG1B	nonsense_mediated_decay	1.12825
discovery	DEXSeq	ENST00000358464	0.00284764	0.0231283	0.000153258	ENSG00000149531	FRG1B	protein_coding	-0.854248
discovery	DEXSeq	ENST00000439954	0.00284764	0.0293734	0.000194641	ENSG00000149531	FRG1B	protein_coding	-0.757942
discovery	DEXSeq	ENST00000254108	0.0456188	0.049853	0.000247761	ENSG00000089280	FUS	protein_coding	-0.721239
discovery	DEXSeq	ENST00000559095	0.0490621	0.0154766	0.000307665	ENSG00000156958	GALK2	processed_transcript	0.660971
discovery	DEXSeq	ENST00000473184	0.0353521	0.0204113	0.000135255	ENSG00000167491	GATAD2A	processed_transcript	0.927969
discovery	DEXSeq	ENST00000377960	0.0495136	0.0153731	0.000305606	ENSG00000122694	GLIPR2	protein_coding	-1.92268
discovery	DEXSeq	ENST00000246802	0.0384642	0	0.000157609	ENSG00000105373	GLTSCR2	protein_coding	-0.580232
discovery	DEXSeq	ENST00000599253	0.0384642	0	0.000190417	ENSG00000105373	GLTSCR2	processed_transcript	0.580048
discovery	DEXSeq	ENST00000264039	0.0139983	0	1.3128e-05	ENSG00000063660	GPC1	protein_coding	-0.656947
discovery	DEXSeq	ENST00000426280	0.0139983	0	1.44665e-05	ENSG00000063660	GPC1	protein_coding	0.656954
discovery	DEXSeq	ENST00000397088	0.0139404	0.00128069	1.27296e-05	ENSG00000164850	GPER1	protein_coding	-1.31359
discovery	DEXSeq	ENST00000489654	0.0330692	0.0168755	0.000111824	ENSG00000197448	GSTK1	retained_intron	0.567809
discovery	DEXSeq	ENST00000448539	0.0313834	0.00880612	8.75299e-05	ENSG00000119041	GTF3C3	nonsense_mediated_decay	1.07133
discovery	DEXSeq	ENST00000484971	0.00980119	0.000681396	6.77284e-06	ENSG00000100226	GTPBP1	nonsense_mediated_decay	1.37308
discovery	DEXSeq	ENST00000506842	0.00223401	8.87492e-05	8.82137e-07	ENSG00000138642	HERC6	retained_intron	1.17838
discovery	DEXSeq	ENST00000376809	0	0	6.61124e-86	ENSG00000206503	HLA-A	protein_coding	1.17804
discovery	DEXSeq	ENST00000376802	0	0	6.6117e-86	ENSG00000206503	HLA-A	protein_coding	-1.17817
discovery	DEXSeq	ENST00000450735	0.0453722	0.0346513	0.000229615	ENSG00000103942	HOMER2	protein_coding	-0.675398
discovery	DEXSeq	ENST00000560374	0.0453722	0.0364129	0.000241288	ENSG00000103942	HOMER2	processed_transcript	0.598711
discovery	DEXSeq	ENST00000438032	0.0234422	0.00733423	4.85999e-05	ENSG00000127483	HP1BP3	protein_coding	0.834695
discovery	DEXSeq	ENST00000487117	0.0234422	0.0180726	0.000119757	ENSG00000127483	HP1BP3	processed_transcript	0.908264
discovery	DEXSeq	ENST00000358290	0.000801491	6.96507e-06	1.38461e-07	ENSG00000198189	HSD17B11	protein_coding	-1.06585
discovery	DEXSeq	ENST00000508413	0.000801491	1.57376e-05	3.12853e-07	ENSG00000198189	HSD17B11	processed_transcript	2.11478
discovery	DEXSeq	ENST00000519735	0.0182641	0.00145119	2.88486e-05	ENSG00000104365	IKBKB	protein_coding	-0.83343
discovery	DEXSeq	ENST00000256108	0.0134361	0	1.12742e-05	ENSG00000133731	IMPA1	protein_coding	-1.04138
discovery	DEXSeq	ENST00000522997	0.0134361	0	2.14145e-05	ENSG00000133731	IMPA1	protein_coding	1.04269
discovery	DEXSeq	ENST00000562918	0.0440552	0.0205696	0.000204455	ENSG00000140678	ITGAX	processed_transcript	1.20907
discovery	DEXSeq	ENST00000366758	0.0441987	0.0104281	0.000207304	ENSG00000081692	JMJD4	protein_coding	-1.85222
discovery	DEXSeq	ENST00000472869	0.0450975	0.0113124	0.000224883	ENSG00000135750	KCNK1	processed_transcript	1.1831
discovery	DEXSeq	ENST00000366621	0.0450975	0.0278237	0.000553117	ENSG00000135750	KCNK1	protein_coding	-0.572355
discovery	DEXSeq	ENST00000479179	0.0202088	0.00326159	3.24192e-05	ENSG00000168301	KCTD6	protein_coding	0.69121
discovery	DEXSeq	ENST00000470573	0.0242224	0.00511237	5.08152e-05	ENSG00000117139	KDM5B	processed_transcript	1.00505
discovery	DEXSeq	ENST00000327300	0.0320988	0	9.58643e-05	ENSG00000121774	KHDRBS1	protein_coding	-0.868841
discovery	DEXSeq	ENST00000484270	0.0320988	0	0.000119722	ENSG00000121774	KHDRBS1	processed_transcript	0.868933
discovery	DEXSeq	ENST00000460881	0.0453839	0.0365206	0.000242002	ENSG00000149633	KIAA1755	retained_intron	0.7491
discovery	DEXSeq	ENST00000443149	0.0208149	0.00612454	4.05839e-05	ENSG00000183354	KIAA2026	processed_transcript	1.02426
discovery	DEXSeq	ENST00000436015	0.0208149	0.00679703	4.50401e-05	ENSG00000183354	KIAA2026	nonsense_mediated_decay	0.834003
discovery	DEXSeq	ENST00000534023	0.048581	0.029684	0.000295049	ENSG00000174996	KLC2	retained_intron	1.73239
discovery	DEXSeq	ENST00000347162	0.0352255	0	0.000130422	ENSG00000137171	KLC4	protein_coding	-1.01117
discovery	DEXSeq	ENST00000463168	0.0352255	0	0.000160873	ENSG00000137171	KLC4	retained_intron	1.01155
discovery	DEXSeq	ENST00000497048	0.0452318	0.0112899	0.000224437	ENSG00000136826	KLF4	retained_intron	1.76617
discovery	DEXSeq	ENST00000392647	0.0239556	0	5.1438e-05	ENSG00000213160	KLHL23	protein_coding	1.27627
discovery	DEXSeq	ENST00000437875	0.0239556	0	8.91693e-05	ENSG00000213160	KLHL23	protein_coding	-1.27983
discovery	DEXSeq	ENST00000304613	0.0466166	0	0.000268147	ENSG00000171798	KNDC1	protein_coding	-0.746579
discovery	DEXSeq	ENST00000368571	0.0466166	0	0.000348959	ENSG00000171798	KNDC1	protein_coding	0.746376
discovery	DEXSeq	ENST00000418974	0.0262216	0.00605527	6.01873e-05	ENSG00000235398	LINC00623	lincRNA	1.9251
discovery	DEXSeq	ENST00000429464	0.0157759	0.000940098	1.86885e-05	ENSG00000235597	LINC01102	lincRNA	1.14662
discovery	DEXSeq	ENST00000478551	0.0336186	0.00559338	0.000111193	ENSG00000163818	LZTFL1	retained_intron	1.10619
discovery	DEXSeq	ENST00000292599	0.0277925	0.0069702	6.92815e-05	ENSG00000161021	MAML1	protein_coding	-0.909048
discovery	DEXSeq	ENST00000507385	0.0277925	0.0194896	0.00019372	ENSG00000161021	MAML1	retained_intron	2.57783
discovery	DEXSeq	ENST00000330651	0.0281408	0	7.1539e-05	ENSG00000185386	MAPK11	protein_coding	-0.752686
discovery	DEXSeq	ENST00000449719	0.0281408	0	0.000159207	ENSG00000185386	MAPK11	protein_coding	0.749669
discovery	DEXSeq	ENST00000358935	0.00294823	7.32016e-05	1.4552e-06	ENSG00000198060	2020-03-05	protein_coding	-0.702431
discovery	DEXSeq	ENST00000251472	0.0324437	0.00511586	0.0001017	ENSG00000105613	MAST1	protein_coding	-0.782427
discovery	DEXSeq	ENST00000586884	0.026468	0.00312181	6.20595e-05	ENSG00000141644	MBD1	retained_intron	0.678948
discovery	DEXSeq	ENST00000457839	0.026468	0.00380115	7.55643e-05	ENSG00000141644	MBD1	protein_coding	-0.862402
discovery	DEXSeq	ENST00000301327	0.0314482	0.00421691	8.38294e-05	ENSG00000167700	MFSD3	protein_coding	-0.959005
discovery	DEXSeq	ENST00000591673	0.0463866	0.0130188	0.000258806	ENSG00000102858	MGRN1	processed_transcript	0.763135
discovery	DEXSeq	ENST00000309340	0.0446905	0.0217545	0.000216232	ENSG00000099875	MKNK2	protein_coding	1.49898
discovery	DEXSeq	ENST00000591601	0.0446905	0.0410381	0.000407905	ENSG00000099875	MKNK2	protein_coding	-1.46129
discovery	DEXSeq	ENST00000566203	0.0202601	0.0017607	3.50016e-05	ENSG00000126005	MMP24-AS1	antisense	0.930604
discovery	DEXSeq	ENST00000258169	0.0437149	0	0.00019424	ENSG00000135698	MPHOSPH6	protein_coding	-0.966327
discovery	DEXSeq	ENST00000569021	0.0437149	0	0.000206946	ENSG00000135698	MPHOSPH6	protein_coding	0.966332
discovery	DEXSeq	ENST00000367034	0.0477476	0	0.000280552	ENSG00000112110	MRPL18	protein_coding	-0.795848
discovery	DEXSeq	ENST00000479638	0.0477476	0	0.000355939	ENSG00000112110	MRPL18	processed_transcript	0.795623
discovery	DEXSeq	ENST00000594784	0.0488168	0.0441963	0.000292864	ENSG00000141971	MVB12A	protein_coding	-4.02926
discovery	DEXSeq	ENST00000351429	0.0474423	0.0137867	0.000274071	ENSG00000156239	N6AMT1	protein_coding	1.1324
discovery	DEXSeq	ENST00000534548	0.0433072	0.0197899	0.000196705	ENSG00000151503	NCAPD3	protein_coding	-0.930063
discovery	DEXSeq	ENST00000420993	0.0196601	0.00163534	3.25094e-05	ENSG00000025770	NCAPH2	protein_coding	-0.833584
discovery	DEXSeq	ENST00000522048	0.0196601	0.00888387	0.000176605	ENSG00000025770	NCAPH2	retained_intron	0.534025
discovery	DEXSeq	ENST00000395698	0.0196601	0.0391744	0.00077876	ENSG00000025770	NCAPH2	protein_coding	0.862959
discovery	DEXSeq	ENST00000436750	0.0333409	0	0.000114389	ENSG00000154328	NEIL2	protein_coding	-0.986739
discovery	DEXSeq	ENST00000284503	0.0333409	0	0.00013073	ENSG00000154328	NEIL2	protein_coding	0.986759
discovery	DEXSeq	ENST00000559571	0.0251406	0.0055559	5.52238e-05	ENSG00000140157	NIPA2	processed_transcript	1.02072
discovery	DEXSeq	ENST00000572559	0.0314928	0.017048	8.47255e-05	ENSG00000153406	NMRAL1	processed_transcript	1.05059
discovery	DEXSeq	ENST00000404295	0.0314928	0.0462607	0.000229908	ENSG00000153406	NMRAL1	protein_coding	-1.59986
discovery	DEXSeq	ENST00000464284	0.0330017	0.00565465	0.000112411	ENSG00000198929	NOS1AP	protein_coding	0.58266
discovery	DEXSeq	ENST00000425241	0.0325846	0.00946692	9.4098e-05	ENSG00000177463	NR2C2	protein_coding	-0.904196
discovery	DEXSeq	ENST00000352171	0.0455288	0	0.000243899	ENSG00000078618	NRD1	protein_coding	-0.783782
discovery	DEXSeq	ENST00000464385	0.0455288	0	0.000279667	ENSG00000078618	NRD1	processed_transcript	0.78386
discovery	DEXSeq	ENST00000252594	0.0156008	0.000987769	1.96362e-05	ENSG00000130305	NSUN5	protein_coding	2.39937
discovery	DEXSeq	ENST00000438747	0.0156008	0.00293268	5.82997e-05	ENSG00000130305	NSUN5	protein_coding	-1.72014
discovery	DEXSeq	ENST00000279206	0.0363936	0.0219619	0.000145529	ENSG00000149761	NUDT22	protein_coding	-0.808565
discovery	DEXSeq	ENST00000550459	0.0464329	0	0.000265944	ENSG00000075188	NUP37	protein_coding	1.03696
discovery	DEXSeq	ENST00000552283	0.0464329	0	0.00032547	ENSG00000075188	NUP37	protein_coding	-1.03742
discovery	DEXSeq	ENST00000379123	0.0435576	0.0195798	0.000194617	ENSG00000007372	PAX6	protein_coding	0.865765
discovery	DEXSeq	ENST00000440052	0.0422229	0.00896542	0.000178227	ENSG00000238197	PAXBP1-AS1	antisense	1.04118
discovery	DEXSeq	ENST00000498822	0.049594	0.0314123	0.000312227	ENSG00000090097	PCBP4	retained_intron	1.09563
discovery	DEXSeq	ENST00000308824	0.0353701	0.0132631	0.000131831	ENSG00000203880	PCMTD2	protein_coding	-0.740528
discovery	DEXSeq	ENST00000490749	0.0492048	0.0151549	0.000301269	ENSG00000186642	PDE2A	retained_intron	0.871656
discovery	DEXSeq	ENST00000334456	0.0492048	0.0188396	0.000374518	ENSG00000186642	PDE2A	protein_coding	-0.670519
discovery	DEXSeq	ENST00000494559	0.0199293	0.00163299	3.24628e-05	ENSG00000121440	PDZRN3	protein_coding	-0.501894
discovery	DEXSeq	ENST00000488858	0	0	0	ENSG00000162734	PEA15	processed_transcript	0.380708
discovery	DEXSeq	ENST00000360472	0	0	0.534264	ENSG00000162734	PEA15	protein_coding	0.255059
discovery	DEXSeq	ENST00000472750	0.0494666	0.0462597	0.000306538	ENSG00000162735	PEX19	nonsense_mediated_decay	0.801175
discovery	DEXSeq	ENST00000413079	0.00148356	2.94682e-05	2.92904e-07	ENSG00000067057	PFKP	protein_coding	1.58426
discovery	DEXSeq	ENST00000381072	0.00148356	0.000529945	5.26748e-06	ENSG00000067057	PFKP	protein_coding	1.32741
discovery	DEXSeq	ENST00000381125	0.00148356	0.00109145	1.08486e-05	ENSG00000067057	PFKP	protein_coding	-1.39339
discovery	DEXSeq	ENST00000480008	0.0317302	0	9.78964e-05	ENSG00000130024	PHF10	retained_intron	-0.611888
discovery	DEXSeq	ENST00000366780	0.0317302	0	0.000114848	ENSG00000130024	PHF10	protein_coding	0.612119
discovery	DEXSeq	ENST00000356976	0.0322408	0.00504382	0.000100268	ENSG00000100151	PICK1	protein_coding	-0.853956
discovery	DEXSeq	ENST00000263967	0.0152479	0.000813987	1.61815e-05	ENSG00000121879	PIK3CA	protein_coding	-0.535896
discovery	DEXSeq	ENST00000465571	0.0313468	0.00443685	8.82017e-05	ENSG00000124181	PLCG1	processed_transcript	0.627813
discovery	DEXSeq	ENST00000326631	0.0164628	0.00224821	2.23465e-05	ENSG00000104886	PLEKHJ1	protein_coding	-0.836095
discovery	DEXSeq	ENST00000282903	0.0229056	0.00466379	4.63565e-05	ENSG00000152952	PLOD2	protein_coding	-1.44891
discovery	DEXSeq	ENST00000360060	0.0229056	0.016224	0.000161261	ENSG00000152952	PLOD2	protein_coding	1.19739
discovery	DEXSeq	ENST00000483373	0.0460593	0.0260827	0.000259254	ENSG00000120756	PLS1	protein_coding	1.46416
discovery	DEXSeq	ENST00000354952	0.0194754	0.00164415	3.26846e-05	ENSG00000114698	PLSCR4	protein_coding	-1.7585
discovery	DEXSeq	ENST00000593887	0.0201333	0.00562403	3.72673e-05	ENSG00000062822	POLD1	protein_coding	1.9596
discovery	DEXSeq	ENST00000312419	0.0199802	0.00543242	3.59976e-05	ENSG00000175482	POLD4	protein_coding	-1.49028
discovery	DEXSeq	ENST00000503371	0.0349325	0.019258	0.000127612	ENSG00000130997	POLN	processed_transcript	0.757769
discovery	DEXSeq	ENST00000344697	0.0494364	0	0.000312455	ENSG00000144647	POMGNT2	protein_coding	1.02138
discovery	DEXSeq	ENST00000441964	0.0494364	0	0.00032644	ENSG00000144647	POMGNT2	protein_coding	-1.0214
discovery	DEXSeq	ENST00000455780	0.0169233	0.00243717	2.42246e-05	ENSG00000127125	PPCS	protein_coding	-1.45205
discovery	DEXSeq	ENST00000301242	0.0462977	0	0.000256022	ENSG00000167641	PPP1R14A	protein_coding	-1.59106
discovery	DEXSeq	ENST00000587515	0.0462977	0	0.000390759	ENSG00000167641	PPP1R14A	protein_coding	1.58933
discovery	DEXSeq	ENST00000590895	0.0175258	0.00256746	2.55197e-05	ENSG00000122490	PQLC1	processed_transcript	1.17362
discovery	DEXSeq	ENST00000375155	0.0478142	0.0141918	0.000282124	ENSG00000040487	PQLC2	protein_coding	-0.925225
discovery	DEXSeq	ENST00000592741	0.0126947	0.0014184	9.39897e-06	ENSG00000130175	PRKCSH	protein_coding	-0.823579
discovery	DEXSeq	ENST00000548436	0.0343604	0.012287	0.000122129	ENSG00000110844	PRPF40B	retained_intron	0.847164
discovery	DEXSeq	ENST00000591949	0.0376767	0.00767237	0.000152522	ENSG00000205155	PSENEN	protein_coding	1.22484
discovery	DEXSeq	ENST00000338910	0.02686	0.00640282	6.36419e-05	ENSG00000121390	PSPC1	protein_coding	-0.695864
discovery	DEXSeq	ENST00000492741	0.02686	0.0468112	0.000465288	ENSG00000121390	PSPC1	nonsense_mediated_decay	0.501732
discovery	DEXSeq	ENST00000308020	0.0457097	0.0350795	0.000232452	ENSG00000174915	PTDSS2	protein_coding	-0.835854
discovery	DEXSeq	ENST00000346049	0.0332889	0	0.000111746	ENSG00000120899	PTK2B	protein_coding	-1.24286
discovery	DEXSeq	ENST00000521000	0.0332889	0	0.000127394	ENSG00000120899	PTK2B	retained_intron	1.24313
discovery	DEXSeq	ENST00000598632	0.0395959	0.00825997	0.000164203	ENSG00000104960	PTOV1	retained_intron	0.82874
discovery	DEXSeq	ENST00000599732	0.0395959	0.0209965	0.000417396	ENSG00000104960	PTOV1	protein_coding	-1.09393
discovery	DEXSeq	ENST00000597793	0.0395959	0.0242355	0.000481786	ENSG00000104960	PTOV1	retained_intron	0.834339
discovery	DEXSeq	ENST00000555256	0.0435727	0.0196948	0.00019576	ENSG00000139998	RAB15	retained_intron	0.805407
discovery	DEXSeq	ENST00000297592	0.0357553	0.0140292	0.000139445	ENSG00000197275	RAD54B	protein_coding	-1.06298
discovery	DEXSeq	ENST00000296604	0.0199981	0.00183726	3.65235e-05	ENSG00000164188	RANBP3L	protein_coding	-0.672958
discovery	DEXSeq	ENST00000515759	0.0199981	0.00935083	0.000185888	ENSG00000164188	RANBP3L	protein_coding	0.988438
discovery	DEXSeq	ENST00000430128	0.0442653	0.0102789	0.000204337	ENSG00000228016	RAPGEF4-AS1	antisense	2.01833
discovery	DEXSeq	ENST00000486790	0.035264	0.0202291	0.000134047	ENSG00000180198	RCC1	protein_coding	2.30697
discovery	DEXSeq	ENST00000317905	0.00221323	0.0001154	7.6469e-07	ENSG00000108469	RECQL5	protein_coding	-1.29202
discovery	DEXSeq	ENST00000392324	0.00238131	8.86882e-05	8.81531e-07	ENSG00000064490	RFXANK	protein_coding	-1.60201
discovery	DEXSeq	ENST00000366285	0.0239893	0.00256137	5.09183e-05	ENSG00000171792	RHNO1	protein_coding	0.950722
discovery	DEXSeq	ENST00000591292	0.0154944	0.00188512	1.87374e-05	ENSG00000067836	ROGDI	retained_intron	1.07745
discovery	DEXSeq	ENST00000520237	0.00607891	0.000392428	3.9006e-06	ENSG00000174093	RP11-1407O15.2	protein_coding	0.927427
discovery	DEXSeq	ENST00000529127	0.0323076	0.00481357	9.56906e-05	ENSG00000254746	RP11-958J22.1	retained_intron	0.649755
discovery	DEXSeq	ENST00000401447	0.00443901	0.000380247	2.51968e-06	ENSG00000106399	RPA3	protein_coding	2.24429
discovery	DEXSeq	ENST00000506581	0	0	5.49317e-190	ENSG00000163682	RPL9	protein_coding	-2.79994
discovery	DEXSeq	ENST00000295955	0	0	5.49686e-190	ENSG00000163682	RPL9	protein_coding	2.79972
discovery	DEXSeq	ENST00000300738	0.0295711	0.0117854	7.80952e-05	ENSG00000167325	RRM1	protein_coding	-1.11212
discovery	DEXSeq	ENST00000454950	0.00289131	0.000193828	1.28439e-06	ENSG00000204130	RUFY2	protein_coding	-0.737101
discovery	DEXSeq	ENST00000515816	0.0151888	0.00188566	1.87428e-05	ENSG00000167100	SAMD14	retained_intron	1.86805
discovery	DEXSeq	ENST00000285206	0.0151888	0.00794941	7.90145e-05	ENSG00000167100	SAMD14	protein_coding	-1.08113
discovery	DEXSeq	ENST00000460767	0.0168103	0.00356874	2.3648e-05	ENSG00000227500	SCAMP4	processed_transcript	0.972034
discovery	DEXSeq	ENST00000397174	0.0420357	0.0179557	0.000178474	ENSG00000010803	SCMH1	protein_coding	3.11373
discovery	DEXSeq	ENST00000400358	0.0494487	0.0154758	0.000307648	ENSG00000167037	SGSM1	protein_coding	-0.964296
discovery	DEXSeq	ENST00000470591	0.0494487	0.0281381	0.000559366	ENSG00000167037	SGSM1	processed_transcript	0.901278
discovery	DEXSeq	ENST00000558583	0.0278738	0	6.87963e-05	ENSG00000237515	SHISA9	protein_coding	-0.759421
discovery	DEXSeq	ENST00000423335	0.0278738	0	0.00013067	ENSG00000237515	SHISA9	protein_coding	0.758092
discovery	DEXSeq	ENST00000378536	0.0123341	0.000474684	9.4364e-06	ENSG00000157933	SKI	protein_coding	-0.939695
discovery	DEXSeq	ENST00000508416	0.0123341	0.0220655	0.000438647	ENSG00000157933	SKI	processed_transcript	0.925396
discovery	DEXSeq	ENST00000483348	0.0404366	0.00853581	0.000169686	ENSG00000163950	SLBP	protein_coding	-1.4228
discovery	DEXSeq	ENST00000535347	0.0429193	0.018973	0.000188585	ENSG00000111181	SLC6A12	protein_coding	-1.54411
discovery	DEXSeq	ENST00000280612	0.0228782	0	4.57364e-05	ENSG00000151012	SLC7A11	protein_coding	-1.6838
discovery	DEXSeq	ENST00000509248	0.0228782	0	6.21446e-05	ENSG00000151012	SLC7A11	nonsense_mediated_decay	1.68347
discovery	DEXSeq	ENST00000555678	3.73246e-06	1.85346e-08	3.68456e-10	ENSG00000155465	SLC7A7	retained_intron	2.39051
discovery	DEXSeq	ENST00000506626	0.00113699	3.66993e-05	3.64779e-07	ENSG00000170365	SMAD1	processed_transcript	1.7191
discovery	DEXSeq	ENST00000221448	0.0035053	0.00036554	1.81667e-06	ENSG00000104852	SNRNP70	protein_coding	-0.615852
discovery	DEXSeq	ENST00000308527	0.0335654	0	0.000109359	ENSG00000173548	SNX33	protein_coding	2.01698
discovery	DEXSeq	ENST00000569152	0.0335654	0	0.00022901	ENSG00000173548	SNX33	protein_coding	-2.03478
discovery	DEXSeq	ENST00000585725	0.0488837	0.0440747	0.000292058	ENSG00000005206	SPPL2B	processed_transcript	0.594581
discovery	DEXSeq	ENST00000581656	0.00305944	0.00014433	1.43459e-06	ENSG00000017373	SRCIN1	processed_transcript	1.00843
discovery	DEXSeq	ENST00000264659	0.00305944	0.000180385	1.79297e-06	ENSG00000017373	SRCIN1	protein_coding	-0.867275
discovery	DEXSeq	ENST00000579954	0.0200768	0.00538389	3.56761e-05	ENSG00000141298	SSH2	protein_coding	0.824401
discovery	DEXSeq	ENST00000361392	0.0486388	0	0.000289394	ENSG00000126091	ST3GAL3	protein_coding	-2.30795
discovery	DEXSeq	ENST00000361400	0.0486388	0	0.000357013	ENSG00000126091	ST3GAL3	protein_coding	2.31044
discovery	DEXSeq	ENST00000528605	0.0460386	0.0130927	0.000260274	ENSG00000110080	ST3GAL4	retained_intron	1.25545
discovery	DEXSeq	ENST00000461054	0.0323084	0.0102693	0.000102073	ENSG00000143093	STRIP1	processed_transcript	0.975652
discovery	DEXSeq	ENST00000369902	0.0492358	0.0152256	0.000302675	ENSG00000107882	SUFU	protein_coding	-0.890853
discovery	DEXSeq	ENST00000471000	0.0492358	0.0203802	0.000405145	ENSG00000107882	SUFU	processed_transcript	1.07382
discovery	DEXSeq	ENST00000547586	0.0352934	0.0268192	0.000133287	ENSG00000139531	SUOX	protein_coding	4.92334
discovery	DEXSeq	ENST00000532433	0.0452667	0.034402	0.000227963	ENSG00000203705	TATDN3	retained_intron	1.00164
discovery	DEXSeq	ENST00000476978	0.0250586	0.00286223	5.68992e-05	ENSG00000204219	TCEA3	protein_coding	1.15651
discovery	DEXSeq	ENST00000491186	0.0458096	0.024917	0.000247666	ENSG00000213123	TCTEX1D2	processed_transcript	1.01826
discovery	DEXSeq	ENST00000552403	0.0334403	0.0117918	0.000117207	ENSG00000111077	TENC1	retained_intron	0.713175
discovery	DEXSeq	ENST00000314250	0.0334403	0.0238267	0.00023683	ENSG00000111077	TENC1	protein_coding	-0.731488
discovery	DEXSeq	ENST00000527851	0.0199044	0.00770998	3.83173e-05	ENSG00000149809	TM7SF2	retained_intron	1.38049
discovery	DEXSeq	ENST00000503148	0.0448667	0.0217288	0.000215977	ENSG00000198498	TMA16	retained_intron	1.30471
discovery	DEXSeq	ENST00000437139	0.033923	0.00547552	0.00010885	ENSG00000179029	TMEM107	protein_coding	-1.09366
discovery	DEXSeq	ENST00000480360	0.0452149	0.0216728	0.00021542	ENSG00000168936	TMEM129	nonsense_mediated_decay	1.08474
discovery	DEXSeq	ENST00000597370	0.0198987	0.00760897	3.78153e-05	ENSG00000161558	TMEM143	nonsense_mediated_decay	3.05772
discovery	DEXSeq	ENST00000565468	0.0459439	0	0.000251796	ENSG00000261115	TMEM178B	protein_coding	-0.975507
discovery	DEXSeq	ENST00000563442	0.0459439	0	0.000281899	ENSG00000261115	TMEM178B	retained_intron	0.975654
discovery	DEXSeq	ENST00000361906	0.0338015	0.0109958	0.000109294	ENSG00000198792	TMEM184B	protein_coding	-1.31191
discovery	DEXSeq	ENST00000361684	0.0338015	0.0118871	0.000118154	ENSG00000198792	TMEM184B	protein_coding	1.06823
discovery	DEXSeq	ENST00000598660	0.0394813	0.0165702	0.000164702	ENSG00000105696	TMEM59L	retained_intron	0.845815
discovery	DEXSeq	ENST00000321196	0.0492546	0.0464287	0.000307657	ENSG00000179104	TMTC2	protein_coding	-0.800181
discovery	DEXSeq	ENST00000375887	0.0281199	0.00712216	7.07919e-05	ENSG00000102524	TNFSF13B	protein_coding	-0.918028
discovery	DEXSeq	ENST00000441818	0.0362586	0.014677	0.000145884	ENSG00000100416	TRMU	nonsense_mediated_decay	-0.836755
discovery	DEXSeq	ENST00000463646	0.0131232	0.000537634	1.06878e-05	ENSG00000165125	TRPV6	retained_intron	-1.28795
discovery	DEXSeq	ENST00000485138	0.0131232	0.00129835	2.58103e-05	ENSG00000165125	TRPV6	retained_intron	1.71712
discovery	DEXSeq	ENST00000463601	0.0201771	0.00177854	3.53562e-05	ENSG00000103197	TSC2	retained_intron	1.11149
discovery	DEXSeq	ENST00000498097	0.0322999	0.00954464	9.48705e-05	ENSG00000135951	TSGA10	processed_transcript	0.793014
discovery	DEXSeq	ENST00000373290	0.0161307	0	1.75165e-05	ENSG00000099282	TSPAN15	protein_coding	-2.65753
discovery	DEXSeq	ENST00000475069	0.0161307	0	2.71651e-05	ENSG00000099282	TSPAN15	retained_intron	2.66013
discovery	DEXSeq	ENST00000258796	0.0160997	0.000899433	1.78801e-05	ENSG00000136295	TTYH3	protein_coding	-1.14837
discovery	DEXSeq	ENST00000400376	0.0160997	0.00229082	4.554e-05	ENSG00000136295	TTYH3	protein_coding	1.06502
discovery	DEXSeq	ENST00000503506	0.0137322	0.00132975	1.32173e-05	ENSG00000198431	TXNRD1	protein_coding	-1.65911
discovery	DEXSeq	ENST00000354940	0.0137322	0.0163981	0.000162992	ENSG00000198431	TXNRD1	protein_coding	1.06129
discovery	DEXSeq	ENST00000460562	0.00463014	0.000275909	2.74244e-06	ENSG00000134882	UBAC2	processed_transcript	1.04222
discovery	DEXSeq	ENST00000494576	0.00463014	0.025823	0.000256672	ENSG00000134882	UBAC2	processed_transcript	-1.59505
discovery	DEXSeq	ENST00000345496	0.0491443	0.0301504	0.000299685	ENSG00000184787	UBE2G2	protein_coding	-0.753922
discovery	DEXSeq	ENST00000397514	0.0355049	0	0.000136716	ENSG00000103275	UBE2I	protein_coding	-0.52506
discovery	DEXSeq	ENST00000406620	0.0355049	0	0.00020819	ENSG00000103275	UBE2I	protein_coding	0.525324
discovery	DEXSeq	ENST00000488418	0.00897594	0.000902603	5.98105e-06	ENSG00000160087	UBE2J2	protein_coding	1.31636
discovery	DEXSeq	ENST00000369908	0.0441286	0.0310703	0.000205885	ENSG00000198276	UCKL1	protein_coding	0.875491
discovery	DEXSeq	ENST00000279907	0.0450306	0.0119109	0.000236781	ENSG00000111647	UHRF1BP1L	protein_coding	-0.543014
discovery	DEXSeq	ENST00000484980	0.0318335	0.0147031	9.74294e-05	ENSG00000109103	UNC119	protein_coding	0.884741
discovery	DEXSeq	ENST00000283713	0.0452593	0.0354084	0.000234632	ENSG00000136059	VILL	protein_coding	2.1991
discovery	DEXSeq	ENST00000573314	0.0249875	0.00837617	5.55042e-05	ENSG00000138614	VWA9	nonsense_mediated_decay	-1.81038
discovery	DEXSeq	ENST00000375128	0.0215763	0.00428598	4.26012e-05	ENSG00000136936	XPA	protein_coding	-1.18078
discovery	DEXSeq	ENST00000223273	0.00122622	1.82675e-05	3.63145e-07	ENSG00000241127	YAE1D1	protein_coding	-1.11818
discovery	DEXSeq	ENST00000469737	0.00122622	0.0117934	0.000234444	ENSG00000241127	YAE1D1	processed_transcript	0.967099
discovery	DEXSeq	ENST00000474392	0.00122622	0.0240464	0.000478027	ENSG00000241127	YAE1D1	retained_intron	0.971605
discovery	DEXSeq	ENST00000335953	0.0181612	0	2.73414e-05	ENSG00000109906	ZBTB16	protein_coding	-0.886483
discovery	DEXSeq	ENST00000545851	0.0181612	0	3.41831e-05	ENSG00000109906	ZBTB16	processed_transcript	0.886592
discovery	DEXSeq	ENST00000370854	0.0337987	0.0176255	0.000116794	ENSG00000171307	ZDHHC16	protein_coding	-2.37377
discovery	DEXSeq	ENST00000533216	0.0163053	0.0011336	2.25352e-05	ENSG00000162300	ZFPL1	retained_intron	1.3162
discovery	DEXSeq	ENST00000357182	0.0456652	0.0125326	0.00024914	ENSG00000163867	ZMYM6	protein_coding	-1.02656
discovery	DEXSeq	ENST00000259395	0.0199776	0.00188498	3.74722e-05	ENSG00000136870	ZNF189	protein_coding	0.744263
discovery	DEXSeq	ENST00000594012	0.00133112	1.81777e-05	3.6136e-07	ENSG00000198521	ZNF43	protein_coding	-0.802229
discovery	DEXSeq	ENST00000598288	0.00133112	0.000329816	6.55652e-06	ENSG00000198521	ZNF43	protein_coding	0.642807
discovery	DEXSeq	ENST00000361807	0.0309112	0	8.8502e-05	ENSG00000198298	ZNF485	protein_coding	-4.16775
discovery	DEXSeq	ENST00000374435	0.0309112	0	0.000257207	ENSG00000198298	ZNF485	protein_coding	4.1528
discovery	DEXSeq	ENST00000458270	0.0430037	0.0093983	0.000186832	ENSG00000183309	ZNF623	protein_coding	1.12581
discovery	DEXSeq	ENST00000601935	0.0454195	0.0471526	0.00023434	ENSG00000197372	ZNF675	protein_coding	0.591616
discovery	DEXSeq	ENST00000566625	0.00982602	0.000707519	7.0325e-06	ENSG00000179965	ZNF771	protein_coding	1.33425
discovery	DEXSeq	ENST00000563508	0.0352521	0.00652186	0.00012965	ENSG00000140265	ZSCAN29	processed_transcript	-0.712935
discovery	DEXSeq	ENST00000561661	0.0352521	0.0381311	0.00075802	ENSG00000140265	ZSCAN29	protein_coding	0.454621
replication	DRIMSeq	ENST00000347800	0.0132418	0.00387486	5.69519e-06	ENSG00000160179	ABCG1	protein_coding	1.81199
replication	DRIMSeq	ENST00000545034	0.00691655	0.000241673	3.55206e-07	ENSG00000100439	ABHD4	protein_coding	-3.20097
replication	DRIMSeq	ENST00000334973	0.0298598	0.00849224	6.24085e-06	ENSG00000186235	AC016757.3	protein_coding	-2.56105
replication	DRIMSeq	ENST00000356116	0.0133923	0.00524336	7.70657e-06	ENSG00000197142	ACSL5	protein_coding	-2.72587
replication	DRIMSeq	ENST00000256443	0.0334355	0	4.91428e-05	ENSG00000134058	CDK7	protein_coding	-2.32446
replication	DRIMSeq	ENST00000512985	0.0334355	0	4.91428e-05	ENSG00000134058	CDK7	retained_intron	2.32446
replication	DRIMSeq	ENST00000559325	0.00526026	0	1.44964e-06	ENSG00000086289	EPDR1	protein_coding	-2.41146
replication	DRIMSeq	ENST00000199448	0.00526026	0	1.44964e-06	ENSG00000086289	EPDR1	protein_coding	2.41146
replication	DRIMSeq	ENST00000553999	0.0160239	0.00137797	2.02531e-06	ENSG00000100644	HIF1A	processed_transcript	-2.34786
replication	DRIMSeq	ENST00000397817	0.0224321	0	2.60079e-05	ENSG00000103152	MPG	protein_coding	-1.98963
replication	DRIMSeq	ENST00000356432	0.0224321	0	2.60079e-05	ENSG00000103152	MPG	protein_coding	1.98963
replication	DRIMSeq	ENST00000557922	0.0224321	0	2.67882e-05	ENSG00000259344	RP11-566K19.6	processed_transcript	-2.89563
replication	DRIMSeq	ENST00000561118	0.0224321	0	2.67882e-05	ENSG00000259344	RP11-566K19.6	processed_transcript	2.89563
replication	DRIMSeq	ENST00000433076	0.0235828	0	3.03289e-05	ENSG00000241370	RPP21	protein_coding	-2.61617
replication	DRIMSeq	ENST00000442966	0.0235828	0	3.03289e-05	ENSG00000241370	RPP21	protein_coding	2.61617
replication	DRIMSeq	ENST00000503678	0.00374368	0.00305994	1.49915e-06	ENSG00000205571	SMN2	retained_intron	3.79311
replication	DRIMSeq	ENST00000380741	0.00374368	0.0185056	9.06637e-06	ENSG00000205571	SMN2	protein_coding	-2.3684
replication	DRIMSeq	ENST00000505012	0.0118683	0.000367547	2.70106e-07	ENSG00000113407	TARS	nonsense_mediated_decay	-1.59943
replication	DRIMSeq	ENST00000433032	0.0132418	0.000218902	1.07246e-07	ENSG00000112561	TFEB	protein_coding	-3.04457
replication	DRIMSeq	ENST00000395211	0.0199831	0.00978303	1.43789e-05	ENSG00000136842	TMOD1	protein_coding	-2.19097
replication	DRIMSeq	ENST00000367926	0.0195118	0	1.79238e-05	ENSG00000117143	UAP1	protein_coding	-3.01667
replication	DRIMSeq	ENST00000476240	0.0195118	0	1.79238e-05	ENSG00000117143	UAP1	processed_transcript	3.01667
replication	DEXSeq	ENST00000503678	0	2.44699e-29	7.49276e-34	ENSG00000205571	SMN2	retained_intron	2.65048
